# Supplementary material for: Comparative toxicogenomics of three insensitive munitions constituents 2,4-dinitroanisole, nitroguanidine and nitrotriazolone in the soil nematode Caenorhabditis elegans
Source: BMC Syst Biol. 2018 Dec 14;12(Suppl 7):92. doi: 10.1186/s12918-018-0636-0 (PMC6293504; doi:10.1186/s12918-018-0636-0)
Supplement: Supplementary file 1 — Differentially expressed genes derived for sublethal DNAN, NTO and NQ exposures in C. elegans. (XLSX 345 kb) [file 12918_2018_636_MOESM1_ESM.xlsx]

## Sheet: DNAN
HELP			Note: All hyperlinks are inactive.
Contents
Description of the problem
Genes which are differentially expressed among classes
View expression of significant genes
View clustered heatmap of significant genes
View dynamic parallel coordinate plot of significant genes
Filtering parameters
Description of the problem:
Number of classes: 4
Number of genes used for random variance estimation: 42745
Number of genes that passed filtering criteria: 28104
Type of univariate test used: F-test (with random variance model)
Class variable : DNAN
Random variance model parameters: a= 1.40053 , b= 6.08261 , Kolmogorov-Smirnov statistic= 0.04433
Multivariate Permutations test was computed based on 1000 random permutations
Confidence level of false discovery rate assessment: 80 %
Maximum allowed proportion of false-positive genes: 0.1
Genes which are differentially expressed among classes:
Number of significant genes by controlling the proportion of false positive genes: 378
Table 1 - Sorted by p-value of the univariate test.
Class 1: 1.9ppm; Class 2: 15.5ppm; Class 3: 62.5ppm; Class 4: control.
With probability of 80% the first 378 genes contain no more than 10% of false discoveries.
The 'Pairwise significant' column shows pairs of classes with significantly different gene expression at alpha = 0.01 . Class labels in a pair are ordered (ascending) by their averaged gene expression.
	Parametric p-value	Geometric mean of intensities in class 1	Geometric mean of intensities in class 2	Geometric mean of intensities in class 3	Geometric mean of intensities in class 4	Unique ID	Probe ID	Gene Symbol	Pairwise significant
1	< 1e-07	0.23	3.94	19.36	0.14	38848	A_12_P115222	K07C6.5	(1, 2), (1, 3), (2, 3), (4, 2), (4, 3)
2	< 1e-07	0.87	6.49	20.79	0.37	3433	A_12_P107687	C04F5.7	(1, 2), (1, 3), (4, 1), (2, 3), (4, 2), (4, 3)
3	< 1e-07	2.96	20.7	88.45	1.12	9467	A_12_P118367	K09A11.3	(1, 2), (1, 3), (4, 1), (2, 3), (4, 2), (4, 3)
4	< 1e-07	0.27	1.87	9.94	0.16	36476	A_12_P114956	K10H10.6	(1, 2), (1, 3), (2, 3), (4, 2), (4, 3)
5	< 1e-07	0.39	7.4	56.25	0.18	44347	A_12_P161713	C49G7.8	(1, 2), (1, 3), (2, 3), (4, 2), (4, 3)
6	< 1e-07	0.65	16.19	82.24	0.22	17772	A_12_P154411	F29F11.2	(1, 2), (1, 3), (2, 3), (4, 2), (4, 3)
7	< 1e-07	0.095	2.2	25.77	0.046	54622	A_12_P108333	F14H3.10	(1, 2), (1, 3), (2, 3), (4, 2), (4, 3)
8	< 1e-07	78.87	77.83	1.2	82.07	17916	A_12_P117234	F44G3.2	(3, 1), (3, 2), (3, 4)
9	< 1e-07	0.089	0.62	1.85	0.07	57349	A_12_P139931	NM_075817	(1, 2), (1, 3), (2, 3), (4, 2), (4, 3)
10	< 1e-07	1.26	10.96	30.15	0.71	51905	A_12_P104721	ZK742.3	(1, 2), (1, 3), (2, 3), (4, 2), (4, 3)
11	< 1e-07	0.52	1.16	22.4	0.34	1817	A_12_P118960	T10B9.3	(1, 3), (2, 3), (4, 2), (4, 3)
12	< 1e-07	0.065	0.33	1.76	0.049	34175	A_12_P173423	H23N18.4	(1, 2), (1, 3), (2, 3), (4, 2), (4, 3)
13	< 1e-07	0.092	0.17	1.17	0.056	7126	A_12_P138183	C37A5.6	(1, 2), (1, 3), (2, 3), (4, 2), (4, 3)
14	< 1e-07	2.25	11.24	38.68	1.11	25049	A_12_P109581	H23N18.3	(1, 2), (1, 3), (2, 3), (4, 2), (4, 3)
15	< 1e-07	0.2	1.02	4.47	0.13	35503	A_12_P134775	C02D5.3c	(1, 2), (1, 3), (2, 3), (4, 2), (4, 3)
16	< 1e-07	0.077	1.45	14.66	0.047	26077	A_12_P113505	F37F2.3	(1, 2), (1, 3), (2, 3), (4, 2), (4, 3)
17	< 1e-07	33.39	27.97	2.98	28.57	11632	A_12_P111076	ZK666.6	(3, 1), (3, 2), (3, 4)
18	< 1e-07	4.12	34.31	112.31	1.15	46030	A_12_P117066	K09A11.4	(1, 2), (1, 3), (4, 1), (2, 3), (4, 2), (4, 3)
19	< 1e-07	0.086	0.18	1.28	0.033	20617	A_12_P105983	D1022.5	(1, 3), (4, 1), (2, 3), (4, 2), (4, 3)
20	< 1e-07	0.072	0.52	4.78	0.038	35543	A_12_P115504	E02C12.12	(1, 2), (1, 3), (2, 3), (4, 2), (4, 3)
21	< 1e-07	1.85	11.55	33.12	1.2	29676	A_12_P116829	T10B5.8	(1, 2), (1, 3), (2, 3), (4, 2), (4, 3)
22	< 1e-07	0.087	0.57	1.63	0.042	11653	A_12_P139930	R193.2	(1, 2), (1, 3), (2, 3), (4, 2), (4, 3)
23	< 1e-07	1.81	19.3	113.41	0.71	5049	A_12_P156655	F38C2.1	(1, 2), (1, 3), (2, 3), (4, 2), (4, 3)
24	< 1e-07	0.48	2.98	18.68	0.27	59790	A_12_P103661	F35E8.11	(1, 2), (1, 3), (2, 3), (4, 2), (4, 3)
25	< 1e-07	6.18	3.59	1	6.91	14636	A_12_P101732	F35E8.10	(2, 1), (3, 1), (3, 2), (2, 4), (3, 4)
26	< 1e-07	1.71	1.11	0.061	1.67	19097	A_12_P104703	F57G4.1	(3, 1), (3, 2), (3, 4)
27	< 1e-07	0.51	3.33	12.96	0.32	47884	A_12_P120294	K10H10.3a	(1, 2), (1, 3), (2, 3), (4, 2), (4, 3)
28	< 1e-07	0.49	0.76	1.38	0.43	38964	A_12_P117873	C12D8.5	(1, 2), (1, 3), (2, 3), (4, 2), (4, 3)
29	< 1e-07	7.85	26.51	148.28	5.59	4270	A_12_P106919	Y37E11AR.5	(1, 2), (1, 3), (2, 3), (4, 2), (4, 3)
30	< 1e-07	0.23	1.22	1.31	0.16	590	A_12_P113491	F14E5.1	(1, 2), (1, 3), (4, 2), (4, 3)
31	< 1e-07	0.57	3.77	10.85	0.14	12219	A_12_P102905	C06E4.6	(1, 2), (1, 3), (4, 1), (4, 2), (4, 3)
32	< 1e-07	0.19	0.51	2.14	0.18	57506	A_12_P177219	C41H7.7	(1, 2), (1, 3), (2, 3), (4, 2), (4, 3)
33	< 1e-07	0.15	0.24	3.66	0.17	58103	A_12_P118592	NM_062630	(1, 3), (2, 3), (4, 3)
34	< 1e-07	0.18	0.46	1.16	0.18	44509	A_12_P177470	NM_001269059	(1, 2), (1, 3), (2, 3), (4, 2), (4, 3)
35	< 1e-07	0.41	0.97	2.28	0.38	51197	A_12_P100141	C05E4.14a	(1, 2), (1, 3), (2, 3), (4, 2), (4, 3)
36	< 1e-07	0.25	0.61	2.77	0.12	2406	A_12_P134991	C02D5.3a	(1, 2), (1, 3), (2, 3), (4, 2), (4, 3)
37	< 1e-07	161.22	114.9	8.24	139.56	53090	A_12_P114410	F49E12.2	(3, 1), (3, 2), (3, 4)
38	< 1e-07	47.96	172.48	309.66	21.31	23884	A_12_P108089	C03G6.15	(1, 2), (1, 3), (4, 1), (4, 2), (4, 3)
39	< 1e-07	0.22	0.65	4.57	0.16	8972	A_12_P119903	F11A5.12	(1, 2), (1, 3), (2, 3), (4, 2), (4, 3)
40	< 1e-07	0.7	0.26	0.1	0.86	16178	A_12_P137510	Y46C8AR.3	(2, 1), (3, 1), (3, 2), (2, 4), (3, 4)
41	< 1e-07	3.36	3.43	0.59	3.83	11075	A_12_P108498	C45E5.1	(3, 1), (3, 2), (3, 4)
42	< 1e-07	8.54	6.81	0.25	7.34	54883	A_12_P173578	C25E10.2	(3, 1), (3, 2), (3, 4)
43	< 1e-07	0.41	1.75	3.64	0.44	40374	A_12_P103780	T24D8.4	(1, 2), (1, 3), (2, 3), (4, 2), (4, 3)
44	< 1e-07	0.088	0.44	2.21	0.065	37947	A_12_P108803	C06B3.5
45	< 1e-07	21.67	16.21	0.55	18.03	32903	A_12_P101227	NM_072941	(3, 1), (3, 2), (3, 4)
46	< 1e-07	0.071	0.28	3	0.066	45421	A_12_P108689	Y70C5C.2	(1, 2), (1, 3), (2, 3), (4, 2), (4, 3)
47	< 1e-07	6.6	30.84	157.19	3.39	2315	A_12_P101278	Y73C8C.2	(1, 2), (1, 3), (2, 3), (4, 2), (4, 3)
48	< 1e-07	7.06	26.46	111.96	5.46	54876	A_12_P106041	C55A6.5	(1, 2), (1, 3), (2, 3), (4, 2), (4, 3)
49	< 1e-07	0.45	1.43	3.38	0.3	49888	A_12_P111481	F08H9.5	(1, 2), (1, 3), (2, 3), (4, 2), (4, 3)
50	< 1e-07	3.73	12.97	54.76	2.48	20022	A_12_P108335	ZK742.4	(1, 2), (1, 3), (2, 3), (4, 2), (4, 3)
51	< 1e-07	3	48.46	112.27	0.61	89	A_12_P110176	K09D9.2	(1, 2), (1, 3), (4, 1), (4, 2), (4, 3)
52	< 1e-07	5.53	24.85	96.25	2.75	3904	A_12_P119287	T19H12.1b	(1, 2), (1, 3), (2, 3), (4, 2), (4, 3)
53	< 1e-07	5.94	9.27	33.97	3.02	48824	A_12_P118460	C37A5.8	(1, 3), (4, 1), (2, 3), (4, 2), (4, 3)
54	< 1e-07	0.11	3.45	8.15	0.054	62387	A_12_P114586	C33C12.8	(1, 2), (1, 3), (4, 2), (4, 3)
55	< 1e-07	0.044	0.22	3	0.02	26712	A_12_P116099	E02C12.11
56	< 1e-07	9.53	7.32	2.82	11.18	53070	A_12_P147505	T26H5.10	(3, 1), (3, 2), (2, 4), (3, 4)
57	< 1e-07	20.07	56.69	127.63	14.73	244	A_12_P104346	C29F7.2	(1, 2), (1, 3), (2, 3), (4, 2), (4, 3)
58	< 1e-07	6.66	41.35	69.34	3.41	19469	A_12_P108400	C08F11.8	(1, 2), (1, 3), (4, 2), (4, 3)
59	< 1e-07	0.17	0.21	0.53	0.084	61835	A_12_P173532	C33A12.6	(1, 3), (4, 1), (2, 3), (4, 2), (4, 3)
60	< 1e-07	3.75	3.59	0.11	3.98	14355	A_12_P167979	NM_074651	(3, 1), (3, 2), (3, 4)
61	< 1e-07	18.83	7.64	1.04	17.06	35682	A_12_P109645	ZK355.3	(2, 1), (3, 1), (3, 2), (3, 4)
62	< 1e-07	2.09	29.85	36.53	0.8	37954	A_12_P107939	C35A5.2	(1, 2), (1, 3), (4, 2), (4, 3)
63	< 1e-07	2.73	7.2	24.22	2.81	29647	A_12_P111695	F28F8.2	(1, 2), (1, 3), (2, 3), (4, 2), (4, 3)
64	< 1e-07	34.09	383.18	820.24	9.08	27857	A_12_P138901	R09E12.9	(1, 2), (1, 3), (4, 2), (4, 3)
65	< 1e-07	10.34	6.03	0.9	9.51	11944	A_12_P117669	ZK1251.11	(3, 1), (3, 2), (3, 4)
66	< 1e-07	0.84	2.08	5.08	0.55	6324	A_12_P100511	C29E4.7	(1, 2), (1, 3), (2, 3), (4, 2), (4, 3)
67	< 1e-07	0.067	0.49	2.44	0.083	61450	A_12_P172692	TC185478	(1, 2), (1, 3), (2, 3), (4, 2), (4, 3)
68	< 1e-07	0.72	1.17	4.24	0.37	49047	A_12_P140180	C37A5.5	(1, 3), (4, 1), (2, 3), (4, 2), (4, 3)
69	< 1e-07	50.35	262.68	506.19	22.7	37582	A_12_P105907	B0213.16	(1, 2), (1, 3), (4, 2), (4, 3)
70	< 1e-07	0.26	0.42	1.8	0.13	54274	A_12_P116658	T10B9.10	(1, 3), (2, 3), (4, 2), (4, 3)
71	< 1e-07	41.13	23.4	7.07	45.67	17864	A_12_P145995	Y68A4A.13	(2, 1), (3, 1), (3, 2), (2, 4), (3, 4)
72	< 1e-07	75.84	78.16	8.24	79.89	56665	A_12_P143120	F22B8.6.1	(3, 1), (3, 2), (3, 4)
73	< 1e-07	15.03	13.07	2.09	15.41	44961	A_12_P115738	C03H5.1.2	(3, 1), (3, 2), (3, 4)
74	1e-07	0.062	0.1	0.41	0.034	46771	A_12_P115841	B0454.7	(1, 3), (4, 1), (2, 3), (4, 2), (4, 3)
75	1e-07	1.79	7.65	29.97	1.02	6882	A_12_P106182	R05D8.9	(1, 2), (1, 3), (2, 3), (4, 2), (4, 3)
76	1e-07	4.78	4.66	0.13	5.06	6623	A_12_P167980	F22B8.5	(3, 1), (3, 2), (3, 4)
77	1e-07	2.51	5.4	20.74	2.36	43527	A_12_P173062	NM_070086	(1, 2), (1, 3), (2, 3), (4, 2), (4, 3)
78	1e-07	0.15	1.22	6.34	0.097	36768	A_12_P172693	Y73C8C.10	(1, 2), (1, 3), (2, 3), (4, 2), (4, 3)
79	1e-07	0.34	1.16	3.7	0.27	46584	A_12_P118296	F13H6.4	(1, 2), (1, 3), (2, 3), (4, 2), (4, 3)
80	2e-07	69.37	197.4	296.8	10.44	8100	A_12_P115327	R08H2.1.1	(1, 3), (4, 1), (4, 2), (4, 3)
81	2e-07	0.59	1.11	2.09	0.55	47438	A_12_P104119	C02C2.4	(1, 2), (1, 3), (2, 3), (4, 2), (4, 3)
82	2e-07	15.43	11.33	5.01	16.33	28464	A_12_P105032	F01D4.2	(3, 1), (3, 2), (2, 4), (3, 4)
83	2e-07	59.72	171.88	251.43	10.48	53579	A_12_P112679	F25D1.5	(1, 2), (1, 3), (4, 1), (4, 2), (4, 3)
84	2e-07	0.54	1.4	4.07	0.46	29892	A_12_P104523	Y40B10A.7	(1, 2), (1, 3), (2, 3), (4, 2), (4, 3)
85	2e-07	12.18	10.72	2.73	13.6	40024	A_12_P105730	M01H9.1	(3, 1), (3, 2), (3, 4)
86	2e-07	5.25	23.13	51.66	4.23	11100	A_12_P102049	C15C8.3	(1, 2), (1, 3), (4, 2), (4, 3)
87	2e-07	22.02	22.29	1.6	15.78	37461	A_12_P117534	NM_068096	(3, 1), (3, 2), (3, 4)
88	2e-07	1.59	0.86	0.38	1.97	61899	A_12_P107998	H16D19.2	(2, 1), (3, 1), (3, 2), (2, 4), (3, 4)
89	2e-07	4.13	9.1	38.53	3.81	19729	A_12_P117478	C32H11.4	(1, 2), (1, 3), (2, 3), (4, 2), (4, 3)
90	2e-07	3.01	9.31	21.66	2.01	6663	A_12_P106566	R04B5.3	(1, 2), (1, 3), (2, 3), (4, 2), (4, 3)
91	2e-07	0.23	0.6	1.94	0.2	5155	A_12_P111374	T19H12.11	(1, 2), (1, 3), (2, 3), (4, 2), (4, 3)
92	3e-07	0.36	0.71	1.31	0.37	20989	A_12_P107458	K03H6.7	(1, 2), (1, 3), (2, 3), (4, 2), (4, 3)
93	3e-07	2.35	4.35	13.03	2.08	36506	A_12_P111741	H23N18.1	(1, 2), (1, 3), (2, 3), (4, 2), (4, 3)
94	3e-07	1.11	2.6	5.43	0.64	9427	A_12_P115061	NM_071915	(1, 2), (1, 3), (2, 3), (4, 2), (4, 3)
95	3e-07	71.66	35.59	17.39	75.67	18284	A_12_P141991	C14C6.5	(2, 1), (3, 1), (3, 2), (2, 4), (3, 4)
96	3e-07	0.079	0.25	0.97	0.069	7211	A_12_P101481	C04F5.6	(1, 2), (1, 3), (2, 3), (4, 2), (4, 3)
97	3e-07	3.22	7.19	27.72	3.26	21435	A_12_P100733	K10D11.2	(1, 2), (1, 3), (2, 3), (4, 2), (4, 3)
98	3e-07	4.9	6.08	21.5	4.05	44071	A_12_P114863	T08G5.10	(1, 3), (2, 3), (4, 3)
99	3e-07	1.8	3.48	10.49	1.67	2813	A_12_P179399	A_12_P179399	(1, 2), (1, 3), (2, 3), (4, 2), (4, 3)
100	4e-07	0.38	0.47	1.03	0.39	54381	A_12_P104818	H37A05.2	(1, 3), (2, 3), (4, 3)
101	4e-07	0.19	0.39	0.83	0.2	56569	A_12_P119078	Y53F4B.2	(1, 2), (1, 3), (2, 3), (4, 2), (4, 3)
102	4e-07	1.76	0.98	0.13	2.93	24572	A_12_P111816	T06C12.14	(3, 1), (3, 2), (2, 4), (3, 4)
103	4e-07	26.23	63.69	115.98	12.24	33272	A_12_P104364	C10H11.3	(1, 2), (1, 3), (4, 1), (4, 2), (4, 3)
104	5e-07	8.4	53.32	134.5	3.52	37769	A_12_P118637	C06B3.3	(1, 2), (1, 3), (4, 2), (4, 3)
105	5e-07	0.077	0.14	2.94	0.16	29066	A_12_P116475	K10H10.4	(1, 3), (2, 3), (4, 3)
106	5e-07	828.93	576.81	199.77	832.57	1055	A_12_P106339	F49E11.10	(3, 1), (3, 2), (3, 4)
107	5e-07	0.15	0.17	1	0.14	8135	A_12_P107825	C06E8.5	(1, 3), (2, 3), (4, 3)
108	5e-07	19.42	12.9	1.94	23.75	7603	A_12_P171507	A_12_P171507	(3, 1), (3, 2), (3, 4)
109	5e-07	14.48	15.22	2.12	13.1	46582	A_12_P142825	F28E10.5	(3, 1), (3, 2), (3, 4)
110	5e-07	0.53	0.99	1.69	0.44	53885	A_12_P131585	ZC455.6b	(1, 2), (1, 3), (2, 3), (4, 2), (4, 3)
111	7e-07	136.03	274.74	493.58	101.23	691	A_12_P115359	W01A11.1	(1, 2), (1, 3), (2, 3), (4, 2), (4, 3)
112	7e-07	NA	0.29	2.27	0.028	29042	A_12_P117989	TC203179
113	7e-07	0.19	0.31	0.66	0.2	7172	A_12_P101533	C09B8.8	(1, 2), (1, 3), (2, 3), (4, 2), (4, 3)
114	7e-07	0.42	0.85	1.84	0.38	48278	A_12_P109260	ZK697.6	(1, 2), (1, 3), (2, 3), (4, 2), (4, 3)
115	7e-07	0.84	0.66	0.21	0.91	53903	A_12_P116424	F22A3.6b	(3, 1), (3, 2), (3, 4)
116	8e-07	0.64	1.06	1.82	0.49	29583	A_12_P131586	NM_073799	(1, 2), (1, 3), (2, 3), (4, 2), (4, 3)
117	8e-07	2.88	13.21	19.34	1.38	33535	A_12_P109452	C40H1.8.1	(1, 2), (1, 3), (4, 2), (4, 3)
118	8e-07	9.96	12.16	0.56	9.73	20896	A_12_P119629	F45F2.6	(3, 1), (3, 2), (3, 4)
119	8e-07	30.46	19.72	3.01	36.42	5102	A_12_P171512	B0365.6.1	(3, 1), (3, 2), (3, 4)
120	9e-07	0.29	1.09	3.06	0.3	31538	A_12_P166964	NM_074468	(1, 2), (1, 3), (2, 3), (4, 2), (4, 3)
121	9e-07	17.41	14.82	1.08	16.36	30839	A_12_P113431	R05H10.7	(3, 1), (3, 2), (3, 4)
122	1e-06	0.48	0.14	0.048	0.43	5128	A_12_P103483	NM_065118
123	1e-06	1.2	0.98	0.41	1.22	55166	A_12_P120010	C23H4.4	(3, 1), (3, 2), (3, 4)
124	1e-06	0.19	0.078	0.039	0.19	23876	A_12_P118787	C52D10.3	(2, 1), (3, 1), (3, 2), (2, 4), (3, 4)
125	1.1e-06	0.14	0.32	0.87	0.17	38242	A_12_P103904	F01D5.3	(1, 2), (1, 3), (2, 3), (4, 2), (4, 3)
126	1.1e-06	0.61	0.96	1.64	0.63	51122	A_12_P119419	K08B4.4	(1, 2), (1, 3), (2, 3), (4, 2), (4, 3)
127	1.2e-06	25.02	18.2	2.68	30.42	49461	A_12_P145210	B0365.6.3	(3, 1), (3, 2), (3, 4)
128	1.2e-06	0.97	0.75	0.28	1.18	3843	A_12_P115897	C30G12.2	(3, 1), (3, 2), (2, 4), (3, 4)
129	1.2e-06	4.1	2.04	1.06	4	50437	A_12_P109539	T23F4.3	(2, 1), (3, 1), (3, 2), (2, 4), (3, 4)
130	1.2e-06	5.11	13.5	31.85	3.2	21556	A_12_P104728	C23G10.6	(1, 2), (1, 3), (2, 3), (4, 2), (4, 3)
131	1.3e-06	0.49	0.7	2.03	0.53	30151	A_12_P159523	K08D8.5	(1, 3), (2, 3), (4, 3)
132	1.3e-06	2.4	2.94	0.63	2.24	17613	A_12_P119979	NP014386	(3, 1), (3, 2), (3, 4)
133	1.5e-06	1.35	2.07	5.37	1.23	18345	A_12_P104368	Y38H6C.17	(1, 3), (2, 3), (4, 3)
134	1.5e-06	3.18	7.03	23.01	2.52	52646	A_12_P120267	ZK1058.6	(1, 3), (2, 3), (4, 2), (4, 3)
135	1.6e-06	34.73	26.54	3.59	34.98	1045	A_12_P105015	C04F6.3.2	(3, 1), (3, 2), (3, 4)
136	1.6e-06	2.52	5.13	19.99	2.55	44244	A_12_P117115	C32H11.3	(1, 3), (2, 3), (4, 3)
137	1.6e-06	0.64	0.26	0.21	0.69	38073	A_12_P154750	Y54F10BM.11	(2, 1), (3, 1), (2, 4), (3, 4)
138	1.6e-06	1.38	4.39	12.9	1.13	58446	A_12_P120258	Y46H3D.6	(1, 2), (1, 3), (2, 3), (4, 2), (4, 3)
139	1.7e-06	2.82	3.38	0.66	2.56	46199	A_12_P149285	A_12_P149285	(3, 1), (3, 2), (3, 4)
140	1.7e-06	0.095	0.089	0.3	0.059	9909	A_12_P112192	Y57A10C.8	(1, 3), (2, 3), (4, 3)
141	1.7e-06	NA	0.19	1.36	0.02	54257	A_12_P115203	F59A7.1
142	1.8e-06	0.87	0.046	0.028	0.034	5588	A_12_P141253	NM_061364
143	1.9e-06	1.86	4.92	14.03	1.77	17052	A_12_P110796	R13D11.4	(1, 2), (1, 3), (2, 3), (4, 2), (4, 3)
144	2e-06	40.66	37.1	14.87	42.03	28458	A_12_P119460	F25B4.9	(3, 1), (3, 2), (3, 4)
145	2e-06	0.55	0.52	0.098	0.87	59245	A_12_P118441	F49H6.13	(3, 1), (3, 2), (3, 4)
146	2.1e-06	0.18	0.2	0.037	0.22	31415	A_12_P104541	F22E10.2	(3, 1), (3, 2), (3, 4)
147	2.2e-06	2.32	1.34	0.88	2.11	13174	A_12_P120038	C40H1.9	(2, 1), (3, 1), (3, 2), (2, 4), (3, 4)
148	2.4e-06	2.76	2.35	0.98	2.52	23217	A_12_P118320	NM_074095	(3, 1), (3, 2), (3, 4)
149	2.4e-06	3.62	11.97	25.97	4.83	30421	A_12_P152359	T06E4.6	(1, 2), (1, 3), (4, 2), (4, 3)
150	2.4e-06	5.75	4	1.96	6.07	61652	A_12_P102440	Y73F4A.3	(2, 1), (3, 1), (3, 2), (2, 4), (3, 4)
151	2.5e-06	18.2	15.23	3.91	16.91	55115	A_12_P107182	F48G7.10	(3, 1), (3, 2), (3, 4)
152	2.6e-06	3.58	5.64	10.14	1.63	10887	A_12_P109838	K08E7.9	(1, 3), (4, 1), (4, 2), (4, 3)
153	2.7e-06	20.46	10.9	1.67	23.22	36966	A_12_P171514	A_12_P171514	(3, 1), (3, 2), (3, 4)
154	2.9e-06	31.83	23.06	7.42	33.44	44946	A_12_P118633	C45G7.2	(3, 1), (3, 2), (3, 4)
155	2.9e-06	0.75	1.1	2.46	0.73	26194	A_12_P114407	NM_070729	(1, 3), (2, 3), (4, 3)
156	3.2e-06	0.58	0.32	0.044	0.59	55020	A_12_P181532	B0238.13	(3, 1), (3, 2), (3, 4)
157	3.2e-06	0.56	0.42	0.13	0.44	11380	A_12_P133186	C54C8.8	(3, 1), (3, 2), (3, 4)
158	3.6e-06	0.23	0.25	1.43	0.21	34049	A_12_P145916	Y54G2A.47	(1, 3), (2, 3), (4, 3)
159	3.7e-06	73.38	76.4	9.32	67.43	19206	A_12_P115813	NM_068194	(3, 1), (3, 2), (3, 4)
160	3.8e-06	1.27	2.11	3.95	1.31	59965	A_12_P105773	F17A9.5	(1, 2), (1, 3), (2, 3), (4, 2), (4, 3)
161	3.8e-06	0.82	0.78	2.51	0.71	49226	A_12_P118504	C32H11.12	(1, 3), (2, 3), (4, 3)
162	3.9e-06	0.96	1.47	2.92	0.9	25877	A_12_P110120	F37B1.5	(1, 3), (2, 3), (4, 2), (4, 3)
163	3.9e-06	43.12	36.77	3.83	41	27445	A_12_P118428	ZK1251.2	(3, 1), (3, 2), (3, 4)
164	4e-06	0.06	0.15	0.31	0.074	43754	A_12_P103334	F33E2.3	(1, 2), (1, 3), (2, 3), (4, 2), (4, 3)
165	4e-06	21.87	48.26	121.77	15.49	9001	A_12_P115250	R03D7.6	(1, 3), (2, 3), (4, 2), (4, 3)
166	4e-06	0.049	0.049	1.08	0.041	9198	A_12_P154525	Y54G9A.10	(1, 3), (2, 3), (4, 3)
167	4.1e-06	14.22	24.76	58.23	11.56	28279	A_12_P106547	F08C6.6	(1, 3), (2, 3), (4, 2), (4, 3)
168	4.3e-06	6.49	16.29	44.26	5.08	13740	A_12_P146585	R02C2.7	(1, 2), (1, 3), (2, 3), (4, 2), (4, 3)
169	4.3e-06	0.18	0.068	0.046	0.32	48571	A_12_P118684	Y1H11.1	(2, 1), (3, 1), (2, 4), (3, 4)
170	4.3e-06	2.49	1.91	0.27	3.25	23462	A_12_P171517	A_12_P171517	(3, 1), (3, 2), (3, 4)
171	4.4e-06	18.99	8.49	1.93	18.87	45863	A_12_P111338	A_12_P111338	(3, 1), (3, 2), (3, 4)
172	4.6e-06	1.09	1.77	4.48	1.06	49509	A_12_P107723	NM_071910	(1, 3), (2, 3), (4, 3)
173	4.6e-06	1.31	0.63	0.37	1.21	20272	A_12_P117489	C56E6.2	(2, 1), (3, 1), (3, 2), (2, 4), (3, 4)
174	5e-06	0.97	0.91	0.23	0.87	40326	A_12_P114401	F47C10.3	(3, 1), (3, 2), (3, 4)
175	5e-06	9.72	27.54	47.67	4.08	38906	A_12_P108135	R05D8.7	(1, 2), (1, 3), (4, 2), (4, 3)
176	5e-06	1.58	3.03	8.32	1.42	60102	A_12_P116314	K09C6.9	(1, 3), (2, 3), (4, 2), (4, 3)
177	5e-06	0.62	0.96	2.54	0.73	41845	A_12_P159521	NM_070061	(1, 3), (2, 3), (4, 3)
178	5.3e-06	1.24	1	0.45	1.3	35149	A_12_P110893	F58B3.3	(3, 1), (3, 2), (3, 4)
179	5.6e-06	3.7	1.4	0.68	2.97	9489	A_12_P113225	C52D10.1	(2, 1), (3, 1), (3, 2), (2, 4), (3, 4)
180	6.1e-06	80.07	73.97	13.63	87.13	25918	A_12_P135170	B0563.9	(3, 1), (3, 2), (3, 4)
181	6.3e-06	7.67	7.62	1.9	8.7	51888	A_12_P113632	K11H12.4	(3, 1), (3, 2), (3, 4)
182	6.3e-06	0.7	1.57	4.64	0.67	55554	A_12_P100123	K08B4.3	(1, 3), (2, 3), (4, 3)
183	6.8e-06	0.49	0.54	1.22	0.43	55299	A_12_P111516	T02B11.6	(1, 3), (2, 3), (4, 3)
184	6.8e-06	1.5	2.11	2.46	0.95	24854	A_12_P110497	C08B6.2	(1, 2), (1, 3), (4, 1), (4, 2), (4, 3)
185	7e-06	14.6	11	2.07	18.1	34779	A_12_P113524	TC192302	(3, 1), (3, 2), (3, 4)
186	7e-06	5.68	11.27	15.96	4.65	26126	A_12_P116620	F42E11.1	(1, 2), (1, 3), (4, 2), (4, 3)
187	7.1e-06	2.84	1.89	0.33	3.7	21496	A_12_P171513	TC208134	(3, 1), (3, 2), (3, 4)
188	7.1e-06	0.083	0.031	2.29	0.032	19894	A_12_P116498	NM_060612
189	7.1e-06	0.048	0.027	3.56	0.03	41542	A_12_P101670	W06D11.5
190	7.7e-06	195.33	188.83	33.24	218.03	27771	A_12_P101376	K08C7.5	(3, 1), (3, 2), (3, 4)
191	7.8e-06	2.72	1.13	0.13	3.05	16746	A_12_P118615	B0331.2	(3, 1), (3, 2), (3, 4)
192	8e-06	47.5	21.34	4.64	44.46	32225	A_12_P114934	NM_076211	(3, 1), (3, 2), (3, 4)
193	8e-06	0.48	0.3	0.14	0.6	30103	A_12_P106581	T04H1.3	(3, 1), (3, 2), (2, 4), (3, 4)
194	8.1e-06	52.14	56.88	7.11	48.13	19145	A_12_P100722	F19C7.4	(3, 1), (3, 2), (3, 4)
195	8.3e-06	61.46	57.58	6.14	57.96	31411	A_12_P102781	C35D10.14	(3, 1), (3, 2), (3, 4)
196	8.6e-06	0.34	0.26	0.053	0.36	18406	A_12_P101453	NM_071655	(3, 1), (3, 2), (3, 4)
197	8.6e-06	0.25	0.26	0.95	0.24	51006	A_12_P154825	Y54G2A.48	(1, 3), (2, 3), (4, 3)
198	8.7e-06	0.3	0.38	1.08	0.47	42107	A_12_P112595	C05D12.4	(1, 3), (2, 3), (4, 3)
199	8.9e-06	1.7	1.38	0.082	1.4	32612	A_12_P158631	C44H9.7b	(3, 1), (3, 2), (3, 4)
200	9.4e-06	0.58	1.04	1.57	0.54	31995	A_12_P117691	F21C10.9.1	(1, 2), (1, 3), (4, 2), (4, 3)
201	9.5e-06	20.11	42.97	69.94	17.25	54375	A_12_P119014	F15B10.1b	(1, 2), (1, 3), (4, 2), (4, 3)
202	9.6e-06	0.53	0.86	2.84	0.54	5214	A_12_P102763	NM_061600	(1, 3), (2, 3), (4, 3)
203	1.01e-05	17.59	9.39	7.9	20.1	36530	A_12_P105278	NM_061380	(2, 1), (3, 1), (2, 4), (3, 4)
204	1.01e-05	3.33	2.69	1.65	3.9	33248	A_12_P113103	F41B5.4	(3, 1), (3, 2), (2, 4), (3, 4)
205	1.04e-05	0.17	0.33	0.88	0.22	24653	A_12_P103513	C32H11.1	(1, 2), (1, 3), (2, 3), (4, 3)
206	1.04e-05	0.096	0.14	1.28	0.17	38203	A_12_P141730	C01G12.10	(1, 3), (2, 3), (4, 3)
207	1.09e-05	0.77	1.92	5.13	0.79	526	A_12_P116387	Y50D4B.2	(1, 2), (1, 3), (2, 3), (4, 3)
208	1.13e-05	6.06	11.69	26.87	5.27	4685	A_12_P106087	C55A6.6	(1, 3), (2, 3), (4, 2), (4, 3)
209	1.19e-05	0.16	0.25	0.75	0.16	33292	A_12_P118706	T15B7.16	(1, 3), (2, 3), (4, 3)
210	1.19e-05	17.69	30.57	56.97	8.63	21445	A_12_P110281	F11G11.3	(1, 3), (4, 2), (4, 3)
211	1.23e-05	0.79	1.04	1.69	0.77	45989	A_12_P174887	K10D2.6.2	(1, 2), (1, 3), (2, 3), (4, 2), (4, 3)
212	1.23e-05	4.7	3	0.32	6.59	33787	A_12_P138755	C27D9.2	(3, 1), (3, 2), (3, 4)
213	1.3e-05	3.73	3.24	1.57	4.31	34058	A_12_P118048	C48B4.1.2	(3, 1), (3, 2), (3, 4)
214	1.31e-05	0.58	0.35	0.19	0.7	51800	A_12_P172840	TC200602	(2, 1), (3, 1), (3, 2), (2, 4), (3, 4)
215	1.31e-05	0.17	0.34	0.89	0.16	14989	A_12_P106832	F36H1.5	(1, 3), (2, 3), (4, 2), (4, 3)
216	1.36e-05	6.79	5.41	0.92	6.24	10674	A_12_P103119	NM_068069	(3, 1), (3, 2), (3, 4)
217	1.37e-05	282.59	206.18	77.12	283.95	42144	A_12_P104412	F22A3.6a	(3, 1), (3, 2), (3, 4)
218	1.38e-05	3.88	12.49	14.3	1.37	28703	A_12_P113673	C06E4.3	(1, 2), (1, 3), (4, 2), (4, 3)
219	1.4e-05	3.39	2.01	0.86	3.92	28659	A_12_P105679	F16H6.1	(3, 1), (3, 2), (2, 4), (3, 4)
220	1.45e-05	14.19	14.2	0.48	10.91	188	A_12_P113379	Y57E12B.4	(3, 1), (3, 2), (3, 4)
221	1.45e-05	2.2	1.49	0.96	2.23	20995	A_12_P110457	C40H1.2	(2, 1), (3, 1), (3, 2), (2, 4), (3, 4)
222	1.47e-05	0.058	0.081	0.32	0.056	27010	A_12_P101709	Y32G9A.1	(1, 3), (2, 3), (4, 3)
223	1.54e-05	0.88	2.2	3.55	0.71	48555	A_12_P100825	R08F11.1	(1, 2), (1, 3), (4, 2), (4, 3)
224	1.56e-05	121.73	104.41	10.45	95.71	21219	A_12_P103746	T05E12.3	(3, 1), (3, 2), (3, 4)
225	1.59e-05	0.98	0.022	NA	0.026	4417	A_12_P106419	C47A10.12
226	1.61e-05	1.09	1.84	3.16	1.06	7527	A_12_P107560	B0252.1	(1, 2), (1, 3), (2, 3), (4, 2), (4, 3)
227	1.74e-05	0.32	0.17	0.11	0.38	988	A_12_P155065	Y32B12A.3	(2, 1), (3, 1), (2, 4), (3, 4)
228	1.77e-05	0.55	0.85	1.07	0.44	36677	A_12_P139726	R02D1.1	(1, 2), (1, 3), (4, 2), (4, 3)
229	1.78e-05	0.86	1.13	1.73	0.84	45727	A_12_P116731	F21A9.1	(1, 2), (1, 3), (2, 3), (4, 2), (4, 3)
230	1.81e-05	0.17	0.25	0.69	0.21	30563	A_12_P104424	F01D5.2	(1, 3), (2, 3), (4, 3)
231	1.82e-05	1.62	7.77	7.83	1.24	21746	A_12_P138315	D2063.1	(1, 2), (1, 3), (4, 2), (4, 3)
232	1.83e-05	0.43	0.38	0.16	0.45	32928	A_12_P104791	K11H12.3	(3, 1), (3, 2), (3, 4)
233	1.83e-05	0.34	0.3	0.87	0.35	52057	A_12_P105113	F45G2.1	(1, 3), (2, 3), (4, 3)
234	1.83e-05	351.56	254.78	36.45	283.16	52260	A_12_P115997	C45G7.3	(3, 1), (3, 2), (3, 4)
235	1.86e-05	4.17	12.94	17.73	3.1	55049	A_12_P113784	F13H6.3	(1, 2), (1, 3), (4, 2), (4, 3)
236	1.88e-05	11.53	7.37	4.41	11.96	2588	A_12_P104238	T26H5.4	(2, 1), (3, 1), (3, 2), (2, 4), (3, 4)
237	1.89e-05	0.087	0.14	0.29	0.089	38302	A_12_P118380	NM_072313	(1, 3), (2, 3), (4, 3)
238	1.91e-05	2.62	1.5	0.42	2.45	46731	A_12_P118668	R09B5.4	(3, 1), (3, 2), (3, 4)
239	1.93e-05	80.23	36.09	7.1	73.88	26326	A_12_P105555	NM_076188	(3, 1), (3, 2), (3, 4)
240	1.94e-05	0.087	0.027	1.88	0.036	11512	A_12_P115262	NM_062522
241	1.96e-05	4.02	9.99	15.71	2.69	28950	A_12_P144485	Y53F4B.23	(1, 2), (1, 3), (4, 2), (4, 3)
242	1.97e-05	0.64	5.3	3.91	0.58	53009	A_12_P137565	C33E10.10	(1, 2), (1, 3), (4, 2), (4, 3)
243	1.98e-05	0.27	0.42	0.62	0.055	22210	A_12_P120395	Y45G12C.4	(4, 1), (4, 2), (4, 3)
244	2e-05	4.38	1.89	0.72	5.31	29615	A_12_P155726	NM_060518	(3, 1), (3, 2), (2, 4), (3, 4)
245	2.01e-05	13.99	26.93	56.72	11.63	32955	A_12_P107549	K11D12.5	(1, 3), (2, 3), (4, 2), (4, 3)
246	2.06e-05	0.28	0.63	0.8	0.26	3045	A_12_P113522	TC186189	(1, 2), (1, 3), (4, 2), (4, 3)
247	2.07e-05	87.38	153.23	242.49	57.04	43696	A_12_P112411	F11G11.2	(1, 3), (4, 2), (4, 3)
248	2.07e-05	0.91	1.1	1.83	0.93	24088	A_12_P114239	NM_001047367	(1, 2), (1, 3), (2, 3), (4, 3)
249	2.07e-05	11.41	12.29	2.41	10.67	18376	A_12_P149286	F46A8.1	(3, 1), (3, 2), (3, 4)
250	2.11e-05	0.093	0.16	0.63	0.12	29574	A_12_P110648	H25K10.3	(1, 3), (2, 3), (4, 3)
251	2.17e-05	2.53	1.63	0.53	2.35	27108	A_12_P117303	K09F5.2	(3, 1), (3, 2), (3, 4)
252	2.2e-05	0.48	0.43	0.13	0.42	60361	A_12_P116885	C54C8.7	(3, 1), (3, 2), (3, 4)
253	2.24e-05	0.15	0.2	0.044	0.13	29510	A_12_P111577	TC186882	(3, 1), (3, 2), (3, 4)
254	2.25e-05	NA	0.08	0.18	0.018	13567	A_12_P179630	A_12_P179630
255	2.29e-05	0.27	0.44	3.02	0.48	57841	A_12_P135085	C01G12.6	(1, 3), (2, 3), (4, 3)
256	2.33e-05	2.44	1.46	0.69	2.27	16682	A_12_P112789	Y69A2AR.25	(2, 1), (3, 1), (3, 2), (3, 4)
257	2.36e-05	0.12	0.35	1.36	0.11	19357	A_12_P169468	CB401003	(1, 3), (2, 3), (4, 3)
258	2.37e-05	0.47	0.79	1.17	0.4	8085	A_12_P119139	K10C2.7	(1, 2), (1, 3), (4, 2), (4, 3)
259	2.44e-05	2.66	1.7	0.95	3.22	16461	A_12_P104149	B0348.2	(3, 1), (3, 2), (2, 4), (3, 4)
260	2.54e-05	37.49	36.31	2.63	27.89	60324	A_12_P102159	K04A8.8	(3, 1), (3, 2), (3, 4)
261	2.66e-05	0.12	0.2	0.69	0.081	15298	A_12_P104268	C06A12.5	(1, 3), (2, 3), (4, 2), (4, 3)
262	2.67e-05	0.29	0.31	0.68	0.23	13872	A_12_P105739	F56F11.1	(1, 3), (2, 3), (4, 3)
263	2.69e-05	0.49	0.7	1.2	0.47	12081	A_12_P157746	C12C8.2a	(1, 2), (1, 3), (2, 3), (4, 2), (4, 3)
264	2.72e-05	0.38	0.34	0.17	0.41	15690	A_12_P134850	C05B5.5	(3, 1), (3, 2), (3, 4)
265	2.75e-05	0.38	0.018	NA	0.022	6872	A_12_P147471	R13D7.9
266	2.79e-05	3.06	6.01	11.31	2.45	60100	A_12_P108934	M88.1.1	(1, 3), (4, 2), (4, 3)
267	2.81e-05	0.82	0.53	0.49	1.01	4962	A_12_P105562	F25D7.3	(2, 1), (3, 1), (2, 4), (3, 4)
268	2.86e-05	0.58	0.41	0.12	0.5	18978	A_12_P155870	F41G3.20	(3, 1), (3, 2), (3, 4)
269	2.9e-05	0.37	0.48	1.23	0.42	38804	A_12_P171482	F18E3.11	(1, 3), (2, 3), (4, 3)
270	2.9e-05	0.75	0.018	NA	0.026	1508	A_12_P168305	NM_063607
271	2.94e-05	0.41	0.59	3.42	0.62	33391	A_12_P134940	C01G12.2	(1, 3), (2, 3), (4, 3)
272	2.96e-05	NA	0.018	1.3	0.022	43439	A_12_P171280	A_12_P171280
273	3.03e-05	1.15	0.72	0.16	0.79	3339	A_12_P110402	F07E5.9	(3, 1), (3, 2), (3, 4)
274	3.05e-05	1.81	1.45	0.77	1.78	8232	A_12_P119267	Y32B12C.1	(3, 1), (3, 2), (3, 4)
275	3.06e-05	7.01	16.98	31.34	5.76	5140	A_12_P109569	T28C12.4b	(1, 2), (1, 3), (4, 2), (4, 3)
276	3.09e-05	0.26	2.38	1.38	0.13	35938	A_12_P134890	C03G6.14	(1, 2), (1, 3), (4, 2), (4, 3)
277	3.22e-05	0.56	1.43	3.1	0.52	29149	A_12_P106829	Y40B10A.6	(1, 2), (1, 3), (4, 2), (4, 3)
278	3.24e-05	3.19	5.09	8.6	2.88	37711	A_12_P104811	C29F7.1	(1, 3), (2, 3), (4, 2), (4, 3)
279	3.27e-05	17.67	18.32	4.77	16.53	62805	A_12_P109490	NM_001268328	(3, 1), (3, 2), (3, 4)
280	3.28e-05	0.08	0.15	0.24	0.082	35257	A_12_P117295	F23A7.1	(1, 2), (1, 3), (4, 2), (4, 3)
281	3.34e-05	0.79	0.96	2.1	0.69	59732	A_12_P115289	T19D12.3	(1, 3), (2, 3), (4, 3)
282	3.38e-05	1.12	0.072	0.98	0.057	8343	A_12_P132321	H03G16.3
283	3.38e-05	2.38	1.71	0.88	2.86	23791	A_12_P109999	T10H4.11	(3, 1), (3, 2), (2, 4), (3, 4)
284	3.38e-05	17.57	25.81	39.95	17.05	1271	A_12_P107760	F39B2.3	(1, 2), (1, 3), (2, 3), (4, 2), (4, 3)
285	3.51e-05	4.88	4.62	10.12	3.64	12453	A_12_P137555	C37A5.3	(1, 3), (2, 3), (4, 3)
286	3.58e-05	64.23	60.6	23.43	65.26	13699	A_12_P118650	NM_068094	(3, 1), (3, 2), (3, 4)
287	3.64e-05	3.81	4.19	0.87	3.6	45985	A_12_P108872	NM_068098	(3, 1), (3, 2), (3, 4)
288	3.64e-05	168.16	119.66	33.98	144.32	1664	A_12_P103201	K07H8.6b	(3, 1), (3, 2), (3, 4)
289	3.65e-05	1.38	6.82	6.33	1.06	53311	A_12_P116815	A_12_P116815	(1, 2), (1, 3), (4, 2), (4, 3)
290	3.79e-05	6.99	17.96	31.19	5.46	631	A_12_P156082	K10C9.1	(1, 2), (1, 3), (4, 2), (4, 3)
291	3.81e-05	4.97	13.02	27.31	2.92	22354	A_12_P110451	Y80D3A.7	(1, 3), (4, 2), (4, 3)
292	3.92e-05	9.8	8.54	3.21	8.96	30352	A_12_P112905	ZK287.3	(3, 1), (3, 2), (3, 4)
293	3.93e-05	0.063	0.098	0.24	0.053	28614	A_12_P112366	Y46G5A.24	(1, 3), (2, 3), (4, 3)
294	3.94e-05	0.043	0.059	0.12	0.035	58970	A_12_P113726	F47B10.6	(1, 3), (2, 3), (4, 2), (4, 3)
295	3.98e-05	0.094	0.14	0.31	0.13	40228	A_12_P109289	K04C2.5	(1, 3), (2, 3), (4, 3)
296	4e-05	0.42	0.26	0.19	0.51	41721	A_12_P105230	T25E12.13	(2, 1), (3, 1), (2, 4), (3, 4)
297	4.01e-05	10.98	12	38.44	11.27	787	A_12_P104069	K10C2.3	(1, 3), (2, 3), (4, 3)
298	4.03e-05	0.068	0.15	0.38	0.051	55679	A_12_P107555	T06C12.9	(1, 3), (4, 2), (4, 3)
299	4.04e-05	0.15	0.28	0.63	0.12	20750	A_12_P136435	C17C3.1d.2	(1, 3), (2, 3), (4, 2), (4, 3)
300	4.3e-05	5.64	5.83	2.4	5.73	40098	A_12_P134479	ZK287.9	(3, 1), (3, 2), (3, 4)
301	4.41e-05	0.34	0.16	0.14	0.45	51510	A_12_P143030	NM_001038329	(2, 1), (3, 1), (2, 4), (3, 4)
302	4.46e-05	1.12	0.83	0.43	1.17	14056	A_12_P113427	C46F2.1	(3, 1), (3, 2), (3, 4)
303	4.54e-05	2.68	4.44	11.43	2.73	25398	A_12_P120354	M03A1.8	(1, 3), (2, 3), (4, 3)
304	4.7e-05	NA	0.018	1.09	0.023	1002	A_12_P162023	CV123895
305	4.79e-05	0.05	0.043	2.3	0.018	2880	A_12_P109578	A_12_P109578
306	4.82e-05	344.69	187.32	59.31	321.82	55365	A_12_P132610	F59D8.2	(3, 1), (3, 2), (3, 4)
307	4.9e-05	0.25	0.31	1.12	0.25	37910	A_12_P100217	T22G5.4	(1, 3), (2, 3), (4, 3)
308	4.96e-05	12.26	14.84	23.15	10.08	6062	A_12_P103453	Y52B11A.8	(1, 3), (2, 3), (4, 2), (4, 3)
309	4.97e-05	23.43	45.26	73.94	15.71	56525	A_12_P103569	F11G11.1	(1, 3), (4, 2), (4, 3)
310	4.98e-05	0.28	0.32	1.03	0.28	13211	A_12_P132504	F18E3.13	(1, 3), (2, 3), (4, 3)
311	5.01e-05	0.34	0.33	0.61	0.33	33728	A_12_P112792	K11G12.7	(1, 3), (2, 3), (4, 3)
312	5.07e-05	0.42	0.26	0.14	0.51	30139	A_12_P144120	Y68A4A.12	(3, 1), (3, 2), (2, 4), (3, 4)
313	5.1e-05	0.67	0.38	0.97	0.69	51148	A_12_P105959	K09A11.2	(2, 1), (2, 3), (2, 4)
314	5.16e-05	0.084	0.088	0.19	0.078	37959	A_12_P181041	A_12_P181041	(1, 3), (2, 3), (4, 3)
315	5.18e-05	0.26	1.9	1.01	0.12	40383	A_12_P178396	A_12_P178396	(1, 2), (4, 2), (4, 3)
316	5.24e-05	0.93	0.56	0.13	0.96	3265	A_12_P100545	R08F11.7	(3, 1), (3, 2), (3, 4)
317	5.31e-05	0.55	0.76	1.87	0.55	43092	A_12_P102235	T08A9.10	(1, 3), (2, 3), (4, 3)
318	5.41e-05	0.25	0.17	0.089	0.29	27570	A_12_P116683	NM_062415	(3, 1), (3, 2), (2, 4), (3, 4)
319	5.46e-05	1.7	2.84	4.52	1.38	36150	A_12_P108297	Y46H3D.7	(1, 3), (4, 2), (4, 3)
320	5.59e-05	22.06	49.95	93.7	15.66	1352	A_12_P100173	K07E3.8a	(1, 3), (4, 2), (4, 3)
321	5.63e-05	10.1	8.71	2.57	10.38	9062	A_12_P100870	T27F2.4	(3, 1), (3, 2), (3, 4)
322	5.66e-05	11.6	8.98	4.29	13.61	35021	A_12_P116207	H16D19.1	(3, 1), (3, 2), (3, 4)
323	5.76e-05	5.94	4.14	2.83	6.2	42639	A_12_P119333	R09D1.11	(2, 1), (3, 1), (3, 2), (2, 4), (3, 4)
324	6.02e-05	0.54	0.44	0.23	0.79	28437	A_12_P139835	M153.2	(3, 1), (3, 2), (2, 4), (3, 4)
325	6.05e-05	357.99	335.65	37.07	354.1	62510	A_12_P120082	C50F7.5.2	(3, 1), (3, 2), (3, 4)
326	6.16e-05	48.67	32.13	14.82	46.94	12275	A_12_P117804	T20G5.8	(3, 1), (3, 2), (3, 4)
327	6.16e-05	0.21	0.018	NA	0.033	14554	A_12_P120283	F20D6.9
328	6.17e-05	0.61	0.98	1.61	0.5	30697	A_12_P107692	K04A8.10	(1, 3), (4, 2), (4, 3)
329	6.33e-05	7.27	9.04	4.9	2.22	55687	A_12_P100887	F12E12.11	(4, 1), (4, 2), (4, 3)
330	6.39e-05	3.2	3.58	8.8	2.84	25069	A_12_P113902	F39G3.1	(1, 3), (2, 3), (4, 3)
331	6.4e-05	0.13	0.37	1.02	0.17	3550	A_12_P115648	K06G5.2	(1, 3), (4, 3)
332	6.51e-05	5.18	8.25	11.15	4.23	41063	A_12_P114797	ZC376.3	(1, 3), (4, 2), (4, 3)
333	6.52e-05	1.72	1.05	0.66	1.95	5881	A_12_P116218	NM_060520	(2, 1), (3, 1), (2, 4), (3, 4)
334	6.53e-05	0.42	0.71	1.46	0.37	55164	A_12_P107156	Y53F4B.35	(1, 3), (2, 3), (4, 3)
335	6.56e-05	0.66	0.75	1.41	0.76	16378	A_12_P145586	ZK622.5	(1, 3), (2, 3), (4, 3)
336	6.74e-05	6.46	7.58	3.5	6.52	7708	A_12_P114149	NM_075428	(3, 1), (3, 2), (3, 4)
337	7.13e-05	0.29	0.23	0.092	0.33	49282	A_12_P117810	F54B11.11	(3, 1), (3, 2), (3, 4)
338	7.17e-05	5	9.41	15.67	3.83	4328	A_12_P102712	NM_001047598	(1, 3), (4, 2), (4, 3)
339	7.2e-05	0.67	1.97	3.26	0.4	47733	A_12_P110483	F10D2.5	(1, 3), (4, 2), (4, 3)
340	7.25e-05	89.68	84.45	7.16	73.95	32957	A_12_P110599	Y60C6A.1	(3, 1), (3, 2), (3, 4)
341	7.28e-05	0.026	0.018	1.36	0.022	9182	A_12_P112463	C47F8.2
342	7.36e-05	0.4	0.37	0.84	0.43	1268	A_12_P108514	Y45G12C.3	(1, 3), (2, 3), (4, 3)
343	7.4e-05	1.04	0.63	0.26	0.93	22144	A_12_P145535	NM_067821	(3, 1), (3, 2), (3, 4)
344	7.55e-05	1.72	0.019	0.042	0.04	4613	A_12_P107648	F28B1.8
345	7.82e-05	3.51	2.87	7.41	1.92	23881	A_12_P104387	VZK822L.1.2	(1, 3), (2, 3), (4, 3)
346	7.99e-05	0.18	0.23	0.42	0.17	47946	A_12_P116481	NM_072344	(1, 3), (2, 3), (4, 3)
347	8.02e-05	0.75	0.75	0.16	0.76	40103	A_12_P114501	Y41D4A.1	(3, 1), (3, 2), (3, 4)
348	8.03e-05	0.67	1.02	1.18	0.64	43436	A_12_P100936	F49E12.9c	(1, 2), (1, 3), (4, 2), (4, 3)
349	8.08e-05	1.54	1.05	0.48	1.27	22266	A_12_P115386	C05E11.4	(3, 1), (3, 2), (3, 4)
350	8.17e-05	2.37	1.79	0.93	2.08	58792	A_12_P108501	Y46E12BL.1	(3, 1), (3, 2), (3, 4)
351	8.32e-05	10.62	8.45	3.01	11.36	18721	A_12_P118366	R90.4	(3, 1), (3, 2), (3, 4)
352	8.36e-05	15.6	18.88	0.68	12.14	56459	A_12_P145959	Y71F9AM.8	(3, 1), (3, 2), (3, 4)
353	8.54e-05	12.58	20.65	42.85	10.07	8833	A_12_P109502	Y42G9A.3a	(1, 3), (4, 3)
354	8.67e-05	0.71	0.018	NA	0.022	3272	A_12_P109650	ZK1037.9
355	8.86e-05	19.56	15.45	6.61	18.56	31179	A_12_P101739	F14D7.7	(3, 1), (3, 2), (3, 4)
356	8.88e-05	9.73	12.98	3.57	9.12	38341	A_12_P101232	F02D10.1	(3, 1), (3, 2), (3, 4)
357	9.29e-05	1.13	1.27	2.21	0.81	21838	A_12_P118179	C01B4.8	(1, 3), (2, 3), (4, 3)
358	9.33e-05	0.045	0.017	0.93	0.022	2105	A_12_P102563	F59A3.10
359	9.49e-05	0.25	0.47	0.77	0.29	43968	A_12_P107854	Y53F4B.37	(1, 2), (1, 3), (4, 3)
360	9.55e-05	4.97	4.84	0.58	4.58	44492	A_12_P140380	TC205684	(3, 1), (3, 2), (3, 4)
361	9.55e-05	0.34	0.019	0.031	0.024	7069	A_12_P111469	Y66A7A.1
362	9.65e-05	0.67	0.88	1.49	0.71	37268	A_12_P114173	R07C3.2	(1, 3), (2, 3), (4, 3)
363	9.94e-05	1.66	1.72	0.87	1.64	27995	A_12_P115949	K01B6.3.2	(3, 1), (3, 2), (3, 4)
364	0.0001012	12.34	28.97	48.13	5.71	36711	A_12_P111079	F37H8.3	(1, 3), (4, 2), (4, 3)
365	0.0001012	5.32	8	12.88	4.21	7269	A_12_P119737	T04A11.1	(1, 3), (4, 2), (4, 3)
366	0.000102	10.4	19.06	35.28	8.71	61751	A_12_P103658	Y42G9A.3b	(1, 3), (4, 2), (4, 3)
367	0.0001024	0.17	0.2	0.49	0.15	56984	A_12_P138135	D2096.13	(1, 3), (2, 3), (4, 3)
368	0.0001042	0.44	0.86	2.01	0.35	54044	A_12_P104828	C02A12.1	(1, 3), (4, 3)
369	0.000106	22.3	16.32	7.17	19.62	11961	A_12_P149408	F14D7.10	(3, 1), (3, 2), (3, 4)
370	0.000107	0.35	1.02	1.26	0.25	48085	A_12_P147094	Y73C8B.5	(1, 2), (1, 3), (4, 2), (4, 3)
371	0.0001071	2.12	1.91	1.21	2.44	37387	A_12_P117928	C34H4.1	(3, 1), (3, 2), (3, 4)
372	0.0001073	0.061	0.023	1.39	0.023	24748	A_12_P118009	NM_071810
373	0.0001077	6.94	10.61	24.19	6.91	54374	A_12_P101543	C52A10.2	(1, 3), (2, 3), (4, 3)
374	0.0001082	0.63	0.018	NA	0.022	10	A_12_P162451	A_12_P162451
375	0.0001084	NA	0.025	1.49	0.038	38229	A_12_P140556	CD4.11
376	0.000111	0.43	0.23	0.21	0.45	62469	A_12_P140685	NM_001026043	(2, 1), (3, 1), (2, 4), (3, 4)
377	0.0001128	3.67	3.06	1.65	3.81	15248	A_12_P113012	F01D4.1	(3, 1), (3, 2), (3, 4)
378	0.0001136	0.35	0.48	0.85	0.38	60052	A_12_P173093	NM_075230	(1, 3), (2, 3), (4, 3)
The genes in the above table were saved as a list of genes along with their p-values and fold changes into a text file, BRBArrayToolsOutputForIPA.txt. This text file could be directly loaded into the Ingenuity IPA tool, and you could find the file here .
View expression of significant genes
View clustered heatmap of significant genes
View dynamic parallel coordinate plot of significant genes
Filtering parameters:
R version 3.2.4 (2016-03-10)
Name of the project file: Project-1.xlsx
Time of the analysis: Wed Jun 01 11:30:53 2016
BRB-ArrayTools Version: 4.5.0 - Stable (April 2016)
Project annotated by SOURCE (http://source-search.princeton.edu), searched by gene identifier: Symbol, on 5/26/2016 5:47:17 PM
Spot Filters: OFF
Average the replicate spots within an array: OFF
Normalization: OFF
Gene Filters: OFF
Probe Reduction:
Multiple probes/probe sets were reduced to one per gene symbol by using maximally expressed probe/probe set measured by average intensity across arrays.

## Sheet: NTO
HELP			Note: All hyperlinks are inactive.
Contents
Description of the problem
Genes which are differentially expressed among classes
View expression of significant genes
View clustered heatmap of significant genes
View dynamic parallel coordinate plot of significant genes
Filtering parameters
Description of the problem:
Number of classes: 4
Number of genes used for random variance estimation: 42745
Number of genes that passed filtering criteria: 28104
Type of univariate test used: F-test (with random variance model)
Class variable : NTO
Random variance model parameters: a= 1.34402 , b= 8.03658 , Kolmogorov-Smirnov statistic= 0.04057
Multivariate Permutations test was computed based on 1000 random permutations
Confidence level of false discovery rate assessment: 80 %
Maximum allowed proportion of false-positive genes: 0.1
Genes which are differentially expressed among classes:
Number of significant genes by controlling the proportion of false positive genes: 118
Table 1 - Sorted by p-value of the univariate test.
Class 1: 187ppm; Class 2: 3000ppm; Class 3: 750ppm; Class 4: control.
With probability of 80% the first 118 genes contain no more than 10% of false discoveries.
The 'Pairwise significant' column shows pairs of classes with significantly different gene expression at alpha = 0.01 . Class labels in a pair are ordered (ascending) by their averaged gene expression.
	Parametric p-value	Geometric mean of intensities in class 1	Geometric mean of intensities in class 2	Geometric mean of intensities in class 3	Geometric mean of intensities in class 4	Unique ID	Probe ID	Gene Symbol	Pairwise significant
1	< 1e-07	3	9.8	5.95	0.8	52646	A_12_P120267	ZK1058.6	(1, 2), (1, 3), (4, 1), (3, 2), (4, 2), (4, 3)
2	< 1e-07	1.81	28.91	4.88	1.45	51905	A_12_P104721	ZK742.3	(1, 2), (1, 3), (3, 2), (4, 2), (4, 3)
3	< 1e-07	23.52	72.86	47.38	4.89	44855	A_12_P110272	K08F4.13	(1, 2), (1, 3), (4, 1), (3, 2), (4, 2), (4, 3)
4	< 1e-07	1.07	6.41	1.66	0.93	55554	A_12_P100123	K08B4.3	(1, 2), (1, 3), (3, 2), (4, 2), (4, 3)
5	< 1e-07	2.72	10.14	5.55	1.45	49226	A_12_P118504	C32H11.12	(1, 2), (1, 3), (4, 1), (3, 2), (4, 2), (4, 3)
6	< 1e-07	28.82	69.71	41.45	11.01	56525	A_12_P103569	F11G11.1	(1, 2), (1, 3), (4, 1), (3, 2), (4, 2), (4, 3)
7	< 1e-07	15.52	49.07	34.01	4.95	19729	A_12_P117478	C32H11.4	(1, 2), (1, 3), (4, 1), (4, 2), (4, 3)
8	< 1e-07	2.51	4.95	3.79	0.6	25877	A_12_P110120	F37B1.5	(1, 2), (4, 1), (4, 2), (4, 3)
9	< 1e-07	19.91	47.29	30.6	6.49	21445	A_12_P110281	F11G11.3	(1, 2), (1, 3), (4, 1), (3, 2), (4, 2), (4, 3)
10	< 1e-07	5.5	20.27	13.51	1.67	57506	A_12_P177219	C41H7.7	(1, 2), (1, 3), (4, 1), (4, 2), (4, 3)
11	< 1e-07	12.59	21.44	16.18	6.12	37664	A_12_P116990	D2045.8	(1, 2), (1, 3), (4, 1), (3, 2), (4, 2), (4, 3)
12	< 1e-07	0.16	2.36	0.29	0.19	1817	A_12_P118960	T10B9.3	(1, 2), (3, 2), (4, 2)
13	< 1e-07	0.18	2.36	0.46	0.15	49925	A_12_P101833	F10D2.8	(1, 2), (1, 3), (3, 2), (4, 2), (4, 3)
14	< 1e-07	0.49	1.22	0.8	0.18	50732	A_12_P119959	ZK673.9	(1, 2), (1, 3), (4, 1), (3, 2), (4, 2), (4, 3)
15	< 1e-07	0.12	0.79	0.16	0.16	54274	A_12_P116658	T10B9.10	(1, 2), (3, 2), (4, 2)
16	< 1e-07	0.72	2.76	1.07	0.59	37954	A_12_P107939	C35A5.2	(1, 2), (1, 3), (3, 2), (4, 2), (4, 3)
17	< 1e-07	29.59	67.41	48.72	16.56	44653	A_12_P113664	F17A9.4	(1, 2), (1, 3), (4, 1), (3, 2), (4, 2), (4, 3)
18	< 1e-07	10.86	28.68	21.36	4.67	44244	A_12_P117115	C32H11.3	(1, 2), (1, 3), (4, 1), (4, 2), (4, 3)
19	< 1e-07	44.66	94.35	67.61	14.88	1271	A_12_P107760	F39B2.3	(1, 2), (4, 1), (4, 2), (4, 3)
20	< 1e-07	1.18	2.28	1.68	0.63	36894	A_12_P102539	NM_070053	(1, 2), (1, 3), (4, 1), (3, 2), (4, 2), (4, 3)
21	< 1e-07	127.65	236.16	173.8	76.23	47705	A_12_P107480	C02D5.3b	(1, 2), (1, 3), (4, 1), (3, 2), (4, 2), (4, 3)
22	< 1e-07	3.21	6.67	5.59	1.08	59732	A_12_P115289	T19D12.3	(1, 2), (1, 3), (4, 1), (4, 2), (4, 3)
23	< 1e-07	144.42	272.11	212.91	66.91	61112	A_12_P101068	Y54G11A.5.1	(1, 2), (1, 3), (4, 1), (4, 2), (4, 3)
24	< 1e-07	107.14	200.37	148.76	40.61	43696	A_12_P112411	F11G11.2	(1, 2), (4, 1), (4, 2), (4, 3)
25	< 1e-07	1.07	3.93	2.59	0.4	46771	A_12_P115841	B0454.7	(1, 2), (1, 3), (4, 1), (4, 2), (4, 3)
26	< 1e-07	4.07	17.06	3.16	4.73	22419	A_12_P104869	T10B9.1	(1, 2), (3, 2), (4, 2)
27	< 1e-07	158.18	292.21	235.83	73.84	20708	A_12_P114954	Y54G11A.5.2	(1, 2), (1, 3), (4, 1), (4, 2), (4, 3)
28	< 1e-07	125.19	230.08	157.29	90.32	31164	A_12_P108555	C35B1.5.2	(1, 2), (1, 3), (4, 1), (3, 2), (4, 2), (4, 3)
29	< 1e-07	4.66	14.88	6.75	4.22	60100	A_12_P108934	M88.1.1	(1, 2), (1, 3), (3, 2), (4, 2), (4, 3)
30	< 1e-07	1.03	3	1.34	1.07	51122	A_12_P119419	K08B4.4	(1, 2), (1, 3), (3, 2), (4, 2)
31	< 1e-07	6.71	12.61	9.11	3.36	14681	A_12_P112090	T05F1.10	(1, 2), (4, 1), (4, 2), (4, 3)
32	< 1e-07	1.43	5.51	2.71	1.1	58941	A_12_P119662	W06H8.2	(1, 2), (1, 3), (3, 2), (4, 2), (4, 3)
33	1e-07	12.78	18.28	15.64	6.16	13919	A_12_P113190	T26C5.1	(1, 2), (4, 1), (4, 2), (4, 3)
34	2e-07	5	8.24	6.16	3.08	21808	A_12_P106023	M110.1	(1, 2), (4, 1), (3, 2), (4, 2), (4, 3)
35	2e-07	19.67	39.47	25.14	14.59	61751	A_12_P103658	Y42G9A.3b	(1, 2), (1, 3), (4, 1), (3, 2), (4, 2), (4, 3)
36	2e-07	13.22	27.94	17.84	7.7	23113	A_12_P113378	NM_062963	(1, 2), (4, 1), (3, 2), (4, 2), (4, 3)
37	2e-07	3.84	28.62	11.37	2.28	43687	A_12_P112772	F53B7.7	(1, 2), (1, 3), (3, 2), (4, 2), (4, 3)
38	3e-07	3.24	5.81	4.51	2.65	7072	A_12_P117223	R03A10.3	(1, 2), (1, 3), (4, 1), (3, 2), (4, 2), (4, 3)
39	3e-07	0.039	1176.64	0.05	0.048	28293	A_12_P146185	T05E12.9
40	4e-07	0.56	1.25	0.86	0.32	38242	A_12_P103904	F01D5.3	(1, 2), (1, 3), (4, 1), (4, 2), (4, 3)
41	4e-07	0.13	0.48	0.23	0.23	18630	A_12_P179154	F35D2.4	(1, 2), (1, 3), (1, 4), (3, 2), (4, 2)
42	5e-07	4.97	16.03	8.96	4.34	19252	A_12_P113332	C30F12.3	(1, 2), (1, 3), (3, 2), (4, 2), (4, 3)
43	6e-07	3.62	8.14	4.49	3.33	54876	A_12_P106041	C55A6.5	(1, 2), (3, 2), (4, 2), (4, 3)
44	6e-07	2.05	4.17	2.52	1.89	47277	A_12_P112098	NM_001129511	(1, 2), (1, 3), (3, 2), (4, 2), (4, 3)
45	6e-07	7.36	3.09	4.98	9.47	41653	A_12_P100855	ZK6.10	(2, 1), (3, 1), (2, 3), (2, 4), (3, 4)
46	7e-07	1.03	2.15	1.11	1.04	12158	A_12_P112579	C12D5.7	(1, 2), (3, 2), (4, 2)
47	1.3e-06	0.4	0.98	0.48	0.33	39683	A_12_P103772	K07C6.4	(1, 2), (3, 2), (4, 2), (4, 3)
48	1.4e-06	0.67	3.76	1.36	0.61	50106	A_12_P113156	F53H2.2	(1, 2), (1, 3), (3, 2), (4, 2), (4, 3)
49	1.4e-06	29.02	56.1	38.03	26.22	28279	A_12_P106547	F08C6.6	(1, 2), (1, 3), (3, 2), (4, 2), (4, 3)
50	1.5e-06	1.96	4.3	3.2	1.2	55820	A_12_P113495	H20E11.3b	(1, 2), (1, 3), (4, 1), (4, 2), (4, 3)
51	1.6e-06	3.04	6.45	4.13	2.67	52529	A_12_P113823	M162.5.1	(1, 2), (1, 3), (3, 2), (4, 2), (4, 3)
52	2.3e-06	21.83	45.72	29.16	16.42	8833	A_12_P109502	Y42G9A.3a	(1, 2), (3, 2), (4, 2), (4, 3)
53	2.6e-06	149	314.63	253.87	81.55	787	A_12_P104069	K10C2.3	(1, 2), (1, 3), (4, 1), (4, 2), (4, 3)
54	2.7e-06	10.36	18.09	12.03	6.42	23605	A_12_P108210	F26E4.12	(1, 2), (4, 1), (3, 2), (4, 2), (4, 3)
55	2.9e-06	85.38	133.75	102.18	50.02	14380	A_12_P155010	Y54G11A.6	(1, 2), (4, 1), (4, 2), (4, 3)
56	3e-06	51.27	106.75	72.51	46.8	29240	A_12_P119497	T04C10.4	(1, 2), (1, 3), (3, 2), (4, 2), (4, 3)
57	3.4e-06	3.12	6.63	4.27	2.85	59391	A_12_P109541	C14A6.2	(1, 2), (1, 3), (3, 2), (4, 2), (4, 3)
58	3.5e-06	29.36	90.37	57.7	33.78	52997	A_12_P117390	Y43C5A.3	(1, 2), (1, 3), (3, 2), (4, 2), (4, 3)
59	3.7e-06	91.2	145.28	109.16	53.58	33558	A_12_P109215	Y54G11A.13	(1, 2), (4, 1), (4, 2), (4, 3)
60	4.1e-06	14.31	41.55	19.36	10.09	32520	A_12_P144944	B0213.4	(1, 2), (3, 2), (4, 2), (4, 3)
61	4.3e-06	2.64	4.23	3.6	1.86	18345	A_12_P104368	Y38H6C.17	(1, 2), (1, 3), (4, 1), (4, 2), (4, 3)
62	4.5e-06	0.08	2.45	0.34	0.12	58479	A_12_P108834	C18D11.6	(1, 2), (1, 3), (3, 2), (4, 2)
63	6e-06	11.38	17.96	14.23	6.57	3534	A_12_P115451	F30B5.4.2	(1, 2), (4, 1), (4, 2), (4, 3)
64	6.1e-06	1.11	1.96	1.37	1.04	30223	A_12_P109118	AC3.7	(1, 2), (1, 3), (3, 2), (4, 2), (4, 3)
65	6.3e-06	1.33	3.93	1.95	1.01	51714	A_12_P148025	F46C3.6	(1, 2), (3, 2), (4, 2), (4, 3)
66	7.4e-06	2.87	5.05	3.71	2.84	25767	A_12_P114172	ZC455.5b	(1, 2), (1, 3), (3, 2), (4, 2), (4, 3)
67	8.6e-06	4.55	7.55	5.8	3.24	56093	A_12_P102920	ZC455.6a	(1, 2), (4, 1), (4, 2), (4, 3)
68	8.8e-06	0.18	0.86	0.35	0.16	47884	A_12_P120294	K10H10.3a	(1, 2), (3, 2), (4, 2), (4, 3)
69	9.2e-06	5.48	14.76	4.01	6.77	27792	A_12_P102245	T10B9.2	(1, 2), (3, 2), (4, 2), (3, 4)
70	9.5e-06	1.25	1.96	1.83	0.76	11255	A_12_P118397	NM_070080	(1, 2), (4, 1), (4, 2), (4, 3)
71	9.9e-06	44.22	71.17	52.26	36.38	35348	A_12_P116205	F41C3.3.2	(1, 2), (4, 1), (3, 2), (4, 2), (4, 3)
72	1.02e-05	0.092	0.34	0.13	0.052	55039	A_12_P114897	NM_064803	(1, 2), (3, 2), (4, 2), (4, 3)
73	1.11e-05	0.26	1.45	0.46	0.26	21075	A_12_P159469	Y38E10A.13	(1, 2), (3, 2), (4, 2)
74	1.16e-05	8.43	4.1	7.1	10.08	38338	A_12_P115454	F45D11.14	(2, 1), (2, 3), (2, 4), (3, 4)
75	1.23e-05	32.14	51.75	44.44	17.87	40272	A_12_P116153	D2030.9a	(1, 2), (4, 1), (4, 2), (4, 3)
76	1.33e-05	7.9	12.49	8.17	6.48	35468	A_12_P103047	Y48A6B.7	(1, 2), (4, 1), (3, 2), (4, 2), (4, 3)
77	1.36e-05	0.3	0.39	0.43	0.16	1268	A_12_P108514	Y45G12C.3	(4, 1), (4, 2), (4, 3)
78	1.37e-05	0.091	1.02	0.1	0.07	36668	A_12_P101579	F12A10.7	(1, 2), (3, 2), (4, 2)
79	1.69e-05	3.59	5.48	4.47	2.14	53176	A_12_P158967	D2030.9b	(1, 2), (4, 1), (4, 2), (4, 3)
80	1.69e-05	0.47	0.86	0.75	0.29	30563	A_12_P104424	F01D5.2	(1, 2), (4, 1), (4, 2), (4, 3)
81	1.7e-05	0.19	0.52	0.23	0.18	590	A_12_P113491	F14E5.1	(1, 2), (3, 2), (4, 2)
82	1.84e-05	0.53	1.05	0.78	0.26	8162	A_12_P149790	F17B5.8	(1, 2), (4, 1), (4, 2), (4, 3)
83	1.91e-05	5.37	14.11	7.78	4.58	34500	A_12_P143276	F14F9.8	(1, 2), (3, 2), (4, 2), (4, 3)
84	2.49e-05	0.85	1.6	1.07	0.74	29076	A_12_P107503	T23C6.3.2	(1, 2), (3, 2), (4, 2), (4, 3)
85	2.51e-05	0.16	0.27	0.23	0.11	55663	A_12_P140670	C56G3.2	(1, 2), (4, 1), (4, 2), (4, 3)
86	2.67e-05	0.95	1.51	1.28	0.78	19469	A_12_P108400	C08F11.8	(1, 2), (1, 3), (4, 2), (4, 3)
87	2.7e-05	0.7	2.63	1.29	0.62	3162	A_12_P112352	F32G8.3	(1, 2), (3, 2), (4, 2), (4, 3)
88	2.79e-05	0.059	1503	0.041	0.022	27800	A_12_P171083	A_12_P171083
89	2.91e-05	0.029	0.2	0.055	NA	17772	A_12_P154411	F29F11.2
90	2.97e-05	0.045	0.21	0.066	0.038	33226	A_12_P117900	Y38E10A.26	(1, 2), (3, 2), (4, 2)
91	2.99e-05	23.3	31.65	28.5	19.31	40716	A_12_P100449	ZK525.2	(1, 2), (1, 3), (4, 1), (4, 2), (4, 3)
92	3.01e-05	1.33	0.65	1.08	1.78	23217	A_12_P118320	NM_074095	(2, 1), (2, 3), (2, 4), (3, 4)
93	3.39e-05	1.51	0.72	1.05	1.75	6228	A_12_P111650	Y39B6A.23	(2, 1), (2, 4), (3, 4)
94	3.53e-05	0.29	0.54	0.25	0.21	48703	A_12_P120229	F53B6.8	(1, 2), (3, 2), (4, 2)
95	3.93e-05	10.31	19.3	12.54	7.82	43658	A_12_P117324	C17C3.1b	(1, 2), (3, 2), (4, 2), (4, 3)
96	4.18e-05	8.06	13.59	10.01	6.35	9001	A_12_P115250	R03D7.6	(1, 2), (3, 2), (4, 2), (4, 3)
97	4.62e-05	0.094	0.53	0.04	0.044	44166	A_12_P109244	F48C1.9.2
98	4.77e-05	5.61	9.7	6.6	4.9	43962	A_12_P131945	Y94H6A.10	(1, 2), (3, 2), (4, 2), (4, 3)
99	4.92e-05	5.76	21.02	10.07	5.81	19775	A_12_P117268	C27B7.9	(1, 2), (3, 2), (4, 2)
100	4.99e-05	5.79	2.34	3.08	6.62	41048	A_12_P113231	NM_001269863	(2, 1), (3, 1), (2, 4), (3, 4)
101	5.01e-05	2.33	3.64	3.15	1.58	16738	A_12_P158966	NM_001263616	(1, 2), (4, 1), (4, 2), (4, 3)
102	5.04e-05	0.32	0.86	0.51	0.34	19120	A_12_P133120	F09F3.8	(1, 2), (3, 2), (4, 2)
103	5.16e-05	0.14	0.25	0.18	0.098	16178	A_12_P137510	Y46C8AR.3	(1, 2), (4, 2), (4, 3)
104	5.16e-05	0.12	0.44	0.15	0.12	42879	A_12_P104529	C09B8.4	(1, 2), (3, 2), (4, 2)
105	5.33e-05	5.77	8.65	6.43	4.34	30350	A_12_P144959	NM_001047606	(1, 2), (4, 1), (3, 2), (4, 2), (4, 3)
106	5.52e-05	0.25	0.8	0.39	0.19	37958	A_12_P114383	NM_077130	(1, 2), (3, 2), (4, 2), (4, 3)
107	5.84e-05	0.14	0.27	0.2	0.17	50504	A_12_P107976	C44F1.1	(1, 2), (1, 3), (3, 2), (4, 2)
108	6.71e-05	12.06	20.27	14.49	8.04	31408	A_12_P107276	Y80D3A.9	(1, 2), (4, 2), (4, 3)
109	7.19e-05	3.75	5.84	4.69	3.49	16832	A_12_P101648	F42G8.8	(1, 2), (1, 3), (3, 2), (4, 2), (4, 3)
110	9.31e-05	0.29	0.14	0.24	0.47	56146	A_12_P117609	NM_064291	(2, 1), (2, 4), (3, 4)
111	9.55e-05	0.052	0.07	0.5	0.035	4238	A_12_P170893	CB406032
112	0.0001019	0.089	0.29	0.13	0.082	2503	A_12_P113020	NM_071013	(1, 2), (3, 2), (4, 2)
113	0.000103	0.1	0.18	0.094	0.066	59790	A_12_P103661	F35E8.11	(1, 2), (3, 2), (4, 2)
114	0.0001039	0.067	0.046	0.047	0.1	60576	A_12_P106538	A_12_P106538	(1, 4), (2, 4), (3, 4)
115	0.0001078	3.77	6.97	4.21	2.54	24009	A_12_P112529	F55E10.6	(1, 2), (3, 2), (4, 2), (4, 3)
116	0.000108	78.64	108.58	108.99	45.55	34270	A_12_P109209	F23B2.11.2	(4, 1), (4, 2), (4, 3)
117	0.0001105	2.15	1.4	1.76	2.48	16105	A_12_P158330	T14B1.1.2	(2, 1), (2, 3), (2, 4), (3, 4)
118	0.0001128	5.02	21.94	6.71	4.87	5869	A_12_P114943	ZK970.7	(1, 2), (3, 2), (4, 2)
The genes in the above table were saved as a list of genes along with their p-values and fold changes into a text file, BRBArrayToolsOutputForIPA.txt. This text file could be directly loaded into the Ingenuity IPA tool, and you could find the file here .
View expression of significant genes
View clustered heatmap of significant genes
View dynamic parallel coordinate plot of significant genes
Filtering parameters:
R version 3.2.4 (2016-03-10)
Name of the project file: Project-1.xlsx
Time of the analysis: Wed Jun 01 16:09:09 2016
BRB-ArrayTools Version: 4.5.0 - Stable (April 2016)
Project annotated by SOURCE (http://source-search.princeton.edu), searched by gene identifier: Symbol, on 5/26/2016 5:47:17 PM
Spot Filters: OFF
Average the replicate spots within an array: OFF
Normalization: OFF
Gene Filters: OFF
Probe Reduction:
Multiple probes/probe sets were reduced to one per gene symbol by using maximally expressed probe/probe set measured by average intensity across arrays.

## Sheet: NQ
HELP			Note: All hyperlinks are inactive.
Contents
Description of the problem
Genes which are differentially expressed among classes
View expression of significant genes
View clustered heatmap of significant genes
View dynamic parallel coordinate plot of significant genes
Filtering parameters
Description of the problem:
Number of classes: 4
Number of genes used for random variance estimation: 42745
Number of genes that passed filtering criteria: 28104
Type of univariate test used: F-test (with random variance model)
Class variable : NQ
Random variance model parameters: a= 0.91141 , b= 29.6349 , Kolmogorov-Smirnov statistic= 0.04509
Multivariate Permutations test was computed based on 1000 random permutations
Confidence level of false discovery rate assessment: 80 %
Maximum allowed proportion of false-positive genes: 0.1
Genes which are differentially expressed among classes:
Number of significant genes by controlling the proportion of false positive genes: 2175
Table 1 - Sorted by p-value of the univariate test.
Class 1: 2667ppm; Class 2: 666ppm; Class 3: 83ppm; Class 4: control.
With probability of 80% the first 2175 genes contain no more than 10% of false discoveries. Further extension of the list was halted because the list would contain more than 100 false discoveries
The 'Pairwise significant' column shows pairs of classes with significantly different gene expression at alpha = 0.01 . Class labels in a pair are ordered (ascending) by their averaged gene expression.
	Parametric p-value	Geometric mean of intensities in class 1	Geometric mean of intensities in class 2	Geometric mean of intensities in class 3	Geometric mean of intensities in class 4	Unique ID	Probe ID	Gene Symbol	Pairwise significant
1	< 1e-07	4.2	1.88	0.84	0.71	39683	A_12_P103772	K07C6.4	(2, 1), (3, 1), (4, 1), (3, 2), (4, 2), (4, 3)
2	< 1e-07	3.03	1.02	0.38	0.32	29149	A_12_P106829	Y40B10A.6	(2, 1), (3, 1), (4, 1), (3, 2), (4, 2)
3	< 1e-07	0.83	1.96	3.99	4.28	61899	A_12_P107998	H16D19.2	(1, 2), (1, 3), (1, 4), (2, 3), (2, 4)
4	< 1e-07	9.31	4.82	1.55	1.47	4442	A_12_P109175	T07E3.4a.2	(2, 1), (3, 1), (4, 1), (3, 2), (4, 2)
5	< 1e-07	8.51	3.37	1.97	2.08	23449	A_12_P102724	NM_070809	(2, 1), (3, 1), (4, 1), (3, 2), (4, 2)
6	< 1e-07	8.14	0.62	0.15	0.16	17916	A_12_P117234	F44G3.2	(2, 1), (3, 1), (4, 1), (3, 2), (4, 2)
7	< 1e-07	4.95	1.5	0.97	0.81	17954	A_12_P112852	Y53F4B.32	(2, 1), (3, 1), (4, 1), (3, 2), (4, 2)
8	< 1e-07	53.56	40.8	18.67	17.34	37601	A_12_P117750	C03C10.4	(2, 1), (3, 1), (4, 1), (3, 2), (4, 2)
9	< 1e-07	30.99	7.79	3.57	3.56	56665	A_12_P143120	F22B8.6.1	(2, 1), (3, 1), (4, 1), (3, 2), (4, 2)
10	< 1e-07	2.21	0.64	0.18	0.2	25049	A_12_P109581	H23N18.3	(2, 1), (3, 1), (4, 1), (3, 2), (4, 2)
11	< 1e-07	7.06	3.27	1.5	1.32	2813	A_12_P179399	A_12_P179399	(2, 1), (3, 1), (4, 1), (3, 2), (4, 2)
12	< 1e-07	120.74	50.25	32.74	30.74	48905	A_12_P119167	F22B8.7	(2, 1), (3, 1), (4, 1), (3, 2), (4, 2)
13	< 1e-07	3.96	1.9	1.04	1	46179	A_12_P116838	ZK1290.5	(2, 1), (3, 1), (4, 1), (3, 2), (4, 2)
14	< 1e-07	9.75	8.68	1.8	1.37	39814	A_12_P110372	ZK6.8	(3, 1), (4, 1), (3, 2), (4, 2)
15	< 1e-07	1.96	0.75	0.28	0.25	29892	A_12_P104523	Y40B10A.7	(2, 1), (3, 1), (4, 1), (3, 2), (4, 2)
16	< 1e-07	0.47	2.52	3.55	3.93	292	A_12_P100484	ZC204.1	(1, 2), (1, 3), (1, 4), (2, 3), (2, 4)
17	< 1e-07	0.19	0.33	0.99	0.86	57950	A_12_P113947	K02F3.8	(1, 2), (1, 3), (1, 4), (2, 3), (2, 4)
18	< 1e-07	3.17	0.56	0.36	0.36	42879	A_12_P104529	C09B8.4	(2, 1), (3, 1), (4, 1), (3, 2), (4, 2)
19	< 1e-07	8.15	13.64	19.3	20.21	6579	A_12_P148085	K01A12.4	(1, 2), (1, 3), (1, 4), (2, 3), (2, 4)
20	< 1e-07	17.77	12.1	7.05	6.45	41892	A_12_P109574	C55B7.4b.1	(2, 1), (3, 1), (4, 1), (3, 2), (4, 2)
21	< 1e-07	25.25	17.46	11.27	9.81	46687	A_12_P137775	C55B7.4a	(2, 1), (3, 1), (4, 1), (3, 2), (4, 2), (4, 3)
22	< 1e-07	3.72	1.62	1.17	0.95	35682	A_12_P109645	ZK355.3	(2, 1), (3, 1), (4, 1), (3, 2), (4, 2), (4, 3)
23	< 1e-07	2.6	1.48	1.09	1.04	45016	A_12_P103429	F59B1.8.1	(2, 1), (3, 1), (4, 1), (3, 2), (4, 2)
24	< 1e-07	1.11	3.08	3.61	4.17	21435	A_12_P100733	K10D11.2	(1, 2), (1, 3), (1, 4), (2, 4)
25	< 1e-07	9.97	5.36	2.49	2.12	61751	A_12_P103658	Y42G9A.3b	(2, 1), (3, 1), (4, 1), (3, 2), (4, 2)
26	< 1e-07	9.69	5.36	1.58	1.36	41709	A_12_P106647	Y4C6B.2b	(2, 1), (3, 1), (4, 1), (3, 2), (4, 2)
27	< 1e-07	3.84	1.27	0.48	0.39	19599	A_12_P112650	F59C6.6	(2, 1), (3, 1), (4, 1), (3, 2), (4, 2)
28	< 1e-07	0.34	1.57	2.15	2.35	43527	A_12_P173062	NM_070086	(1, 2), (1, 3), (1, 4), (2, 4)
29	< 1e-07	311.12	149.01	98.95	83.58	27868	A_12_P101951	Y119D3B.21	(2, 1), (3, 1), (4, 1), (3, 2), (4, 2)
30	< 1e-07	10.99	8.7	5.17	3.57	3697	A_12_P167939	T01G6.5	(2, 1), (3, 1), (4, 1), (3, 2), (4, 2), (4, 3)
31	< 1e-07	47.88	23.36	16.76	15.3	21718	A_12_P164043	TC205221	(2, 1), (3, 1), (4, 1), (3, 2), (4, 2)
32	< 1e-07	21.07	16.54	8.1	7.71	57650	A_12_P107600	R09B5.11	(2, 1), (3, 1), (4, 1), (3, 2), (4, 2)
33	< 1e-07	8.36	4.19	1.9	1.72	36506	A_12_P111741	H23N18.1	(2, 1), (3, 1), (4, 1), (3, 2), (4, 2)
34	< 1e-07	9.27	4.3	2.87	3.06	33457	A_12_P100790	F21E9.3	(2, 1), (3, 1), (4, 1), (3, 2), (4, 2)
35	< 1e-07	7.72	6.08	3.52	2.42	12176	A_12_P167940	NM_070817	(2, 1), (3, 1), (4, 1), (3, 2), (4, 2), (4, 3)
36	< 1e-07	10.91	5.95	2.62	2.41	8833	A_12_P109502	Y42G9A.3a	(2, 1), (3, 1), (4, 1), (3, 2), (4, 2)
37	< 1e-07	8.29	16.43	20.09	20.9	49374	A_12_P112659	NM_070052	(1, 2), (1, 3), (1, 4), (2, 3), (2, 4)
38	< 1e-07	1.37	0.51	0.33	0.25	62827	A_12_P109263	F44G3.14	(2, 1), (3, 1), (4, 1), (3, 2), (4, 2)
39	< 1e-07	20.79	15.14	4.78	5.21	13415	A_12_P108908	F14E5.5	(2, 1), (3, 1), (4, 1), (3, 2), (4, 2)
40	< 1e-07	1.48	0.74	0.41	0.29	29626	A_12_P102686	R09D1.1	(2, 1), (3, 1), (4, 1), (3, 2), (4, 2), (4, 3)
41	< 1e-07	41.71	21	13.93	12.51	7892	A_12_P173027	C08E3.6	(2, 1), (3, 1), (4, 1), (3, 2), (4, 2)
42	< 1e-07	2.05	1.86	0.92	0.87	31026	A_12_P109443	F55G1.7	(3, 1), (4, 1), (3, 2), (4, 2)
43	< 1e-07	0.16	0.26	0.7	0.72	42910	A_12_P101540	C29F9.10	(1, 2), (1, 3), (1, 4), (2, 3), (2, 4)
44	< 1e-07	59.63	29.29	19.28	20.03	22735	A_12_P104077	F23F12.12.2	(2, 1), (3, 1), (4, 1), (3, 2), (4, 2)
45	< 1e-07	1.27	1.08	0.33	0.29	13543	A_12_P177684	F49A5.3	(3, 1), (4, 1), (3, 2), (4, 2)
46	< 1e-07	171.95	67.3	50.49	47.45	51296	A_12_P117963	F37B1.1	(2, 1), (3, 1), (4, 1), (3, 2), (4, 2)
47	< 1e-07	1.29	0.74	0.7	0.54	22901	A_12_P175322	H12C20.2b	(2, 1), (3, 1), (4, 1), (4, 2), (4, 3)
48	< 1e-07	2.01	0.8	0.48	0.45	22354	A_12_P110451	Y80D3A.7	(2, 1), (3, 1), (4, 1), (3, 2), (4, 2)
49	< 1e-07	5.45	1.96	1.28	1.09	51393	A_12_P139380	W02D7.2	(2, 1), (3, 1), (4, 1), (3, 2), (4, 2)
50	< 1e-07	3.78	2.14	1.29	1.19	807	A_12_P106716	Y87G2A.2	(2, 1), (3, 1), (4, 1), (3, 2), (4, 2)
51	< 1e-07	6.71	5.91	2.97	2.62	61230	A_12_P109310	C03D6.1	(3, 1), (4, 1), (3, 2), (4, 2)
52	< 1e-07	6.91	6.16	2.92	2.86	10021	A_12_P118566	F37B1.2	(3, 1), (4, 1), (3, 2), (4, 2)
53	< 1e-07	2.42	1.24	0.55	0.43	58602	A_12_P116063	F47G4.7.1	(2, 1), (3, 1), (4, 1), (3, 2), (4, 2)
54	< 1e-07	9.08	14.67	20.35	19.27	17116	A_12_P107321	M02D8.6	(1, 2), (1, 3), (1, 4), (2, 3), (2, 4)
55	< 1e-07	12.17	7.94	6.44	5.98	24971	A_12_P113207	T22C1.11	(2, 1), (3, 1), (4, 1), (3, 2), (4, 2)
56	< 1e-07	12.99	6.02	4.35	4.56	43658	A_12_P117324	C17C3.1b	(2, 1), (3, 1), (4, 1), (3, 2), (4, 2)
57	< 1e-07	13.77	12.2	4.32	4.03	5140	A_12_P109569	T28C12.4b	(3, 1), (4, 1), (3, 2), (4, 2)
58	< 1e-07	12.23	10.19	6.47	5.44	39072	A_12_P139402	NM_001047399	(2, 1), (3, 1), (4, 1), (3, 2), (4, 2), (4, 3)
59	< 1e-07	18.65	14.65	5.11	4.26	42977	A_12_P107525	F44B9.1b	(3, 1), (4, 1), (3, 2), (4, 2)
60	< 1e-07	2.66	2.83	0.99	0.93	34446	A_12_P100706	TC201463	(3, 1), (4, 1), (3, 2), (4, 2)
61	< 1e-07	7.38	4.3	2.8	2.63	7708	A_12_P114149	NM_075428	(2, 1), (3, 1), (4, 1), (3, 2), (4, 2)
62	< 1e-07	16.57	11.58	6.51	6.29	56974	A_12_P103622	F41C3.2	(2, 1), (3, 1), (4, 1), (3, 2), (4, 2)
63	< 1e-07	12.31	9.75	6.29	5.34	45628	A_12_P139400	R12B2.1a.1	(2, 1), (3, 1), (4, 1), (3, 2), (4, 2), (4, 3)
64	< 1e-07	1.27	0.52	0.15	0.18	45828	A_12_P117136	C37A5.4	(2, 1), (3, 1), (4, 1), (3, 2), (4, 2)
65	< 1e-07	2.05	0.81	0.28	0.24	20085	A_12_P133035	C37A5.2	(2, 1), (3, 1), (4, 1), (3, 2), (4, 2)
66	< 1e-07	1.26	0.12	NA	0.041	38417	A_12_P118163	M162.2
67	< 1e-07	8.87	7.18	4.09	4.13	34452	A_12_P107104	W03D8.8	(2, 1), (3, 1), (4, 1), (3, 2), (4, 2)
68	< 1e-07	35.49	19.75	16.23	14.94	35241	A_12_P114817	F53E10.1	(2, 1), (3, 1), (4, 1), (3, 2), (4, 2)
69	< 1e-07	4.1	2.94	1.97	2.02	55315	A_12_P104134	R13H4.5	(2, 1), (3, 1), (4, 1), (3, 2), (4, 2)
70	< 1e-07	0.79	2.27	3.09	3.43	6228	A_12_P111650	Y39B6A.23	(1, 2), (1, 3), (1, 4), (2, 4)
71	< 1e-07	5.5	4.22	2.16	2.32	25767	A_12_P114172	ZC455.5b	(2, 1), (3, 1), (4, 1), (3, 2), (4, 2)
72	< 1e-07	0.7	0.59	0.29	0.27	38596	A_12_P115029	C25E10.7	(3, 1), (4, 1), (3, 2), (4, 2)
73	< 1e-07	52.6	30.69	18.96	18.33	1968	A_12_P104057	D1054.5	(2, 1), (3, 1), (4, 1), (3, 2), (4, 2)
74	< 1e-07	2.24	0.97	0.39	0.38	12453	A_12_P137555	C37A5.3	(2, 1), (3, 1), (4, 1), (3, 2), (4, 2)
75	< 1e-07	2.96	1.36	0.83	0.88	7732	A_12_P112999	F45E1.3	(2, 1), (3, 1), (4, 1), (3, 2), (4, 2)
76	< 1e-07	1.94	1.35	0.86	0.71	58446	A_12_P120258	Y46H3D.6	(2, 1), (3, 1), (4, 1), (3, 2), (4, 2), (4, 3)
77	< 1e-07	0.12	0.46	0.77	0.96	46919	A_12_P177175	NM_001267415	(1, 2), (1, 3), (1, 4), (2, 3), (2, 4)
78	< 1e-07	57.18	41.68	22.77	21.06	5255	A_12_P159016	C06G8.1	(2, 1), (3, 1), (4, 1), (3, 2), (4, 2)
79	< 1e-07	11.24	8.02	6.03	5.64	40316	A_12_P115006	T19C4.5a	(2, 1), (3, 1), (4, 1), (3, 2), (4, 2)
80	< 1e-07	1.09	1.8	2.16	2.18	23855	A_12_P147525	T21E8.1b.1	(1, 2), (1, 3), (1, 4), (2, 3), (2, 4)
81	< 1e-07	10.32	9.64	5.61	5.45	44642	A_12_P102972	Y82E9BL.10	(3, 1), (4, 1), (3, 2), (4, 2)
82	< 1e-07	25.17	16.24	11.78	11.06	34891	A_12_P178834	NM_061631	(2, 1), (3, 1), (4, 1), (3, 2), (4, 2)
83	< 1e-07	3.41	1.76	1.12	1.08	55820	A_12_P113495	H20E11.3b	(2, 1), (3, 1), (4, 1), (3, 2), (4, 2)
84	< 1e-07	0.65	0.64	2.51	3.32	26955	A_12_P146006	ZC250.4	(1, 3), (1, 4), (2, 3), (2, 4)
85	< 1e-07	12.68	11.95	7.41	7.25	15041	A_12_P120306	B0303.7a	(3, 1), (4, 1), (3, 2), (4, 2)
86	< 1e-07	27.84	18.82	12.07	11.47	1512	A_12_P101360	Y44A6C.1	(2, 1), (3, 1), (4, 1), (3, 2), (4, 2)
87	< 1e-07	3.16	1.21	0.9	0.75	8100	A_12_P115327	R08H2.1.1	(2, 1), (3, 1), (4, 1), (4, 2)
88	< 1e-07	5.47	4.54	1.33	1.34	49931	A_12_P105359	B0222.4	(3, 1), (4, 1), (3, 2), (4, 2)
89	< 1e-07	1.44	0.92	0.37	0.34	11066	A_12_P135622	NM_001038319	(2, 1), (3, 1), (4, 1), (3, 2), (4, 2)
90	< 1e-07	59.5	45.75	33.64	29.2	40811	A_12_P113176	NM_073392	(2, 1), (3, 1), (4, 1), (3, 2), (4, 2), (4, 3)
91	< 1e-07	1.54	0.74	0.42	0.3	50490	A_12_P114665	NM_077410	(2, 1), (3, 1), (4, 1), (3, 2), (4, 2)
92	< 1e-07	5.28	8.23	9.97	10.11	61873	A_12_P120016	T01C3.4	(1, 2), (1, 3), (1, 4), (2, 3), (2, 4)
93	< 1e-07	8.42	5.41	4.53	4.3	52598	A_12_P110295	F09E10.3	(2, 1), (3, 1), (4, 1), (3, 2), (4, 2)
94	< 1e-07	5.62	4.55	1.46	1.49	62418	A_12_P110553	K02D7.5	(3, 1), (4, 1), (3, 2), (4, 2)
95	< 1e-07	5.58	3.03	2.04	1.97	31375	A_12_P142075	C23H5.8a	(2, 1), (3, 1), (4, 1), (3, 2), (4, 2)
96	< 1e-07	35.57	22.34	11.33	9.37	51510	A_12_P143030	NM_001038329	(2, 1), (3, 1), (4, 1), (3, 2), (4, 2)
97	< 1e-07	7.32	5.02	2.29	2.31	42068	A_12_P110594	C05D11.4	(2, 1), (3, 1), (4, 1), (3, 2), (4, 2)
98	< 1e-07	1.05	1.13	1.77	1.83	7715	A_12_P114719	TC193816	(1, 3), (1, 4), (2, 3), (2, 4)
99	< 1e-07	5.64	3.54	2.21	2.04	49591	A_12_P114861	B0284.2	(2, 1), (3, 1), (4, 1), (3, 2), (4, 2)
100	< 1e-07	3.77	2.86	2.12	1.8	55728	A_12_P100243	M28.10	(2, 1), (3, 1), (4, 1), (3, 2), (4, 2), (4, 3)
101	< 1e-07	74.35	40.59	35.47	34.21	26133	A_12_P137100	Y5F2A.2.1	(2, 1), (3, 1), (4, 1), (4, 2)
102	< 1e-07	0.41	1.05	1.96	1.65	33787	A_12_P138755	C27D9.2	(1, 2), (1, 3), (1, 4), (2, 3), (2, 4)
103	< 1e-07	2.56	1.96	0.8	0.65	23780	A_12_P103386	Y4C6B.3	(3, 1), (4, 1), (3, 2), (4, 2)
104	< 1e-07	2.66	2.63	1.37	1.22	11637	A_12_P106999	C35A11.4	(3, 1), (4, 1), (3, 2), (4, 2)
105	< 1e-07	1.19	1.67	3.45	3.56	17255	A_12_P109614	NM_001027254	(1, 2), (1, 3), (1, 4), (2, 3), (2, 4)
106	< 1e-07	0.41	0.37	0.87	1.09	9111	A_12_P160508	CB406320	(1, 3), (1, 4), (2, 3), (2, 4)
107	< 1e-07	0.97	1.44	2.51	2.66	3547	A_12_P106212	F35C5.12	(1, 2), (1, 3), (1, 4), (2, 3), (2, 4)
108	< 1e-07	19.15	17.41	10.28	10.17	13932	A_12_P155615	T04A11.11	(3, 1), (4, 1), (3, 2), (4, 2)
109	< 1e-07	10.46	9.35	4.47	4.56	3845	A_12_P117724	F38B7.2b	(3, 1), (4, 1), (3, 2), (4, 2)
110	< 1e-07	25.65	17.82	15.22	14.46	10922	A_12_P107974	Y44A6D.3	(2, 1), (3, 1), (4, 1), (3, 2), (4, 2)
111	< 1e-07	2.51	1.28	0.99	0.99	3331	A_12_P109742	NM_077832	(2, 1), (3, 1), (4, 1), (3, 2), (4, 2)
112	< 1e-07	7.59	13.11	15.04	15.64	34270	A_12_P109209	F23B2.11.2	(1, 2), (1, 3), (1, 4), (2, 4)
113	< 1e-07	4.1	7.6	10.1	10.11	44946	A_12_P118633	C45G7.2	(1, 2), (1, 3), (1, 4), (2, 3), (2, 4)
114	< 1e-07	79.81	42.72	38.4	38.74	9121	A_12_P106074	Y5F2A.2.2	(2, 1), (3, 1), (4, 1)
115	< 1e-07	14.25	10.7	7.89	7.32	7960	A_12_P112162	NM_069595	(2, 1), (3, 1), (4, 1), (3, 2), (4, 2)
116	< 1e-07	21.86	13.11	10.29	9.03	24880	A_12_P100580	Y106G6H.4	(2, 1), (3, 1), (4, 1), (3, 2), (4, 2)
117	< 1e-07	3.58	4.65	6.66	6.83	39365	A_12_P109177	NM_001047804	(1, 2), (1, 3), (1, 4), (2, 3), (2, 4)
118	< 1e-07	1.83	0.63	0.21	0.21	36668	A_12_P101579	F12A10.7	(2, 1), (3, 1), (4, 1), (3, 2), (4, 2)
119	< 1e-07	3.66	5.56	7.23	7.82	16461	A_12_P104149	B0348.2	(1, 2), (1, 3), (1, 4), (2, 3), (2, 4)
120	< 1e-07	45.27	35.95	23.12	21.46	37185	A_12_P103472	C05D11.7b	(2, 1), (3, 1), (4, 1), (3, 2), (4, 2)
121	< 1e-07	9.53	6.79	5.16	5.15	15573	A_12_P109631	Y43F8A.3	(2, 1), (3, 1), (4, 1), (3, 2), (4, 2)
122	< 1e-07	0.034	1.55	0.039	0.029	2142	A_12_P103704	C50E3.2
123	< 1e-07	21.73	15.75	12.68	12.39	42934	A_12_P105682	R12C12.5	(2, 1), (3, 1), (4, 1), (3, 2), (4, 2)
124	< 1e-07	1.94	1.32	0.87	0.86	1071	A_12_P141775	C14A11.6	(2, 1), (3, 1), (4, 1), (3, 2), (4, 2)
125	< 1e-07	22.48	10.22	10.12	9.71	23234	A_12_P108357	B0218.8	(2, 1), (3, 1), (4, 1)
126	< 1e-07	4.89	4.33	2.18	2.23	8345	A_12_P165759	NM_001129468	(3, 1), (4, 1), (3, 2), (4, 2)
127	< 1e-07	3.56	2.36	1.87	1.59	42257	A_12_P110000	T19H12.9	(2, 1), (3, 1), (4, 1), (3, 2), (4, 2)
128	< 1e-07	15.45	13.25	8.67	7.78	46224	A_12_P101403	R12B2.1b	(3, 1), (4, 1), (3, 2), (4, 2)
129	< 1e-07	5.13	2.71	2.18	2.16	45189	A_12_P158720	F02C12.5a	(2, 1), (3, 1), (4, 1), (3, 2), (4, 2)
130	< 1e-07	12.66	11.06	6.5	6.75	60190	A_12_P130356	ZK262.6	(3, 1), (4, 1), (3, 2), (4, 2)
131	< 1e-07	1.13	0.7	0.27	0.19	60697	A_12_P119888	T10H4.10	(2, 1), (3, 1), (4, 1), (3, 2), (4, 2)
132	< 1e-07	8.41	7.49	4.77	4.58	61038	A_12_P100153	K08A2.5b.2	(3, 1), (4, 1), (3, 2), (4, 2)
133	< 1e-07	10.8	10.82	7.2	5.77	39870	A_12_P116459	ZK75.1	(3, 1), (4, 1), (3, 2), (4, 2), (4, 3)
134	< 1e-07	0.9	0.63	0.34	0.3	31750	A_12_P103260	T25D10.3	(2, 1), (3, 1), (4, 1), (3, 2), (4, 2)
135	< 1e-07	21.73	16.17	9.49	9.74	61331	A_12_P105526	C06G3.1a.2	(2, 1), (3, 1), (4, 1), (3, 2), (4, 2)
136	< 1e-07	1.79	1.1	0.85	0.85	14056	A_12_P113427	C46F2.1	(2, 1), (3, 1), (4, 1), (3, 2), (4, 2)
137	< 1e-07	8.08	4.21	3.86	3.47	24733	A_12_P112493	F35F10.7	(2, 1), (3, 1), (4, 1)
138	< 1e-07	1.16	0.99	0.58	0.51	27038	A_12_P110382	Y37H2B.1	(3, 1), (4, 1), (3, 2), (4, 2)
139	< 1e-07	5.64	4.05	2.39	1.99	4321	A_12_P149165	F35G12.6	(2, 1), (3, 1), (4, 1), (3, 2), (4, 2)
140	< 1e-07	30.95	19.42	15.63	13.91	5658	A_12_P142045	C25F9.11	(2, 1), (3, 1), (4, 1), (3, 2), (4, 2)
141	< 1e-07	0.035	0.59	0.036	0.03	7395	A_12_P107242	NP019396	(1, 2), (3, 2), (4, 2)
142	< 1e-07	12.36	7.46	6.85	5.96	630	A_12_P101321	Y41D4B.20	(2, 1), (3, 1), (4, 1), (4, 2)
143	< 1e-07	6.42	9.96	12.69	13.58	316	A_12_P112505	Y39G10AR.6	(1, 2), (1, 3), (1, 4), (2, 3), (2, 4)
144	< 1e-07	5.51	4.23	2.56	2.38	11174	A_12_P148046	F26G1.11	(2, 1), (3, 1), (4, 1), (3, 2), (4, 2)
145	< 1e-07	4.92	3.96	2.99	3.03	48937	A_12_P104152	F59F3.4.2	(2, 1), (3, 1), (4, 1), (3, 2), (4, 2)
146	< 1e-07	1.35	1.94	2.44	2.73	20995	A_12_P110457	C40H1.2	(1, 2), (1, 3), (1, 4), (2, 3), (2, 4)
147	< 1e-07	26.47	12.68	9.73	9.13	51176	A_12_P117952	NM_001026829	(2, 1), (3, 1), (4, 1), (4, 2)
148	< 1e-07	1.3	1.44	0.86	0.77	55860	A_12_P146735	ZK1225.8	(3, 1), (4, 1), (3, 2), (4, 2)
149	< 1e-07	3.58	1.76	1.03	1.22	27037	A_12_P133595	T26E4.12	(2, 1), (3, 1), (4, 1), (3, 2), (4, 2)
150	< 1e-07	0.037	917.34	0.032	0.028	4623	A_12_P142956	F13C5.3b
151	< 1e-07	2.57	1.3	0.87	0.84	40509	A_12_P112817	K12G11.4	(2, 1), (3, 1), (4, 1), (3, 2), (4, 2)
152	< 1e-07	1.89	1.69	1.04	0.93	6628	A_12_P108600	C34H3.2	(3, 1), (4, 1), (3, 2), (4, 2)
153	< 1e-07	30.35	23.52	19.66	17.73	35604	A_12_P171774	NM_069482	(2, 1), (3, 1), (4, 1), (3, 2), (4, 2), (4, 3)
154	< 1e-07	52.25	105.22	142.66	137.07	42144	A_12_P104412	F22A3.6a	(1, 2), (1, 3), (1, 4), (2, 3)
155	< 1e-07	22.28	14.27	11.59	10.85	48886	A_12_P151325	C25F9.7	(2, 1), (3, 1), (4, 1), (3, 2), (4, 2)
156	< 1e-07	8.08	9.92	18.88	21.38	33189	A_12_P165032	A_12_P165032	(1, 3), (1, 4), (2, 3), (2, 4)
157	< 1e-07	13.77	5.98	5.72	5.24	49569	A_12_P111294	NM_071548	(2, 1), (3, 1), (4, 1)
158	< 1e-07	42.45	27.05	17.84	15.73	30846	A_12_P107783	C14A6.1	(2, 1), (3, 1), (4, 1), (3, 2), (4, 2)
159	< 1e-07	0.032	1.69	0.036	0.028	2159	A_12_P139520	M01G12.2	(1, 2), (3, 2), (4, 2)
160	< 1e-07	4.65	2.84	2.64	2.31	24871	A_12_P152650	NM_067710	(2, 1), (3, 1), (4, 1), (4, 2)
161	< 1e-07	15.63	11.95	7.64	7.22	19725	A_12_P109071	R06C7.3.3	(2, 1), (3, 1), (4, 1), (3, 2), (4, 2)
162	< 1e-07	3.43	2.76	0.78	0.69	25424	A_12_P154225	F44B9.1a	(3, 1), (4, 1), (3, 2), (4, 2)
163	< 1e-07	5.31	3.56	2	2.17	11279	A_12_P159237	NM_001026132	(2, 1), (3, 1), (4, 1), (3, 2), (4, 2)
164	< 1e-07	1.12	0.19	0.054	0.028	6623	A_12_P167980	F22B8.5	(2, 1), (3, 1), (4, 1), (3, 2), (4, 2)
165	< 1e-07	16.21	13.83	7.86	6.86	24457	A_12_P108639	F55H12.2	(3, 1), (4, 1), (3, 2), (4, 2)
166	< 1e-07	6.51	8.27	16.3	18.9	60513	A_12_P165031	A_12_P165031	(1, 3), (1, 4), (2, 3), (2, 4)
167	< 1e-07	3.81	1.86	0.78	0.77	151	A_12_P111959	F12A10.1	(2, 1), (3, 1), (4, 1), (3, 2), (4, 2)
168	< 1e-07	1.09	1.95	2.93	2.95	23217	A_12_P118320	NM_074095	(1, 2), (1, 3), (1, 4), (2, 3), (2, 4)
169	< 1e-07	9.52	11.59	16.1	16.01	55190	A_12_P104236	K03H6.2	(1, 2), (1, 3), (1, 4), (2, 3), (2, 4)
170	< 1e-07	11.58	10.68	6.26	5.7	37621	A_12_P104794	T07F12.4	(3, 1), (4, 1), (3, 2), (4, 2)
171	< 1e-07	0.12	0.19	0.39	0.29	13618	A_12_P154025	F18E9.4	(1, 2), (1, 3), (1, 4), (2, 3), (2, 4)
172	< 1e-07	30.89	14.77	14.15	14.49	8509	A_12_P118918	R02E12.6.2	(2, 1), (3, 1), (4, 1)
173	< 1e-07	1.47	1.88	2.48	2.54	9833	A_12_P149046	H23N18.6	(1, 2), (1, 3), (1, 4), (2, 3), (2, 4)
174	1e-07	25.35	18.8	13	12.91	42667	A_12_P111361	Y76A2B.3	(2, 1), (3, 1), (4, 1), (3, 2), (4, 2)
175	1e-07	8.72	6.1	5.2	4.44	28870	A_12_P116910	F16B4.5b	(2, 1), (3, 1), (4, 1), (3, 2), (4, 2), (4, 3)
176	1e-07	4.07	3.7	2.75	2.61	57361	A_12_P105047	F26F4.3	(2, 1), (3, 1), (4, 1), (3, 2), (4, 2)
177	1e-07	7.61	6.07	4.11	4.14	18075	A_12_P118617	M01G12.9	(2, 1), (3, 1), (4, 1), (3, 2), (4, 2)
178	1e-07	25.56	21.89	9.92	10.54	19414	A_12_P116585	B0213.6	(3, 1), (4, 1), (3, 2), (4, 2)
179	1e-07	8.56	8.96	4.28	3.94	53787	A_12_P102953	W06G6.10	(3, 1), (4, 1), (3, 2), (4, 2)
180	1e-07	1.43	1.31	0.82	0.89	13817	A_12_P102795	F31D5.4	(3, 1), (4, 1), (3, 2), (4, 2)
181	1e-07	1.76	0.88	0.61	0.67	50241	A_12_P112799	T21C9.7	(2, 1), (3, 1), (4, 1), (3, 2)
182	1e-07	68.52	50.52	32.21	32.95	15649	A_12_P103152	R03E9.1.1	(2, 1), (3, 1), (4, 1), (3, 2), (4, 2)
183	1e-07	16.5	14.99	7.48	6.76	31024	A_12_P111774	A_12_P111774	(3, 1), (4, 1), (3, 2), (4, 2)
184	1e-07	19.41	15.92	11.26	10.73	6189	A_12_P148131	NM_059732	(2, 1), (3, 1), (4, 1), (3, 2), (4, 2)
185	1e-07	1.75	2.26	3.09	3.05	48644	A_12_P145315	B0284.5	(1, 2), (1, 3), (1, 4), (2, 3), (2, 4)
186	2e-07	0.62	0.56	0.22	0.16	48703	A_12_P120229	F53B6.8	(3, 1), (4, 1), (3, 2), (4, 2)
187	2e-07	0.48	0.53	1.29	1.1	15686	A_12_P105718	NP949316	(1, 3), (1, 4), (2, 3), (2, 4)
188	2e-07	0.77	0.29	0.15	0.14	47884	A_12_P120294	K10H10.3a	(2, 1), (3, 1), (4, 1), (3, 2), (4, 2)
189	2e-07	3.22	2.88	4.44	4.54	15895	A_12_P108789	C50B8.6	(2, 1), (1, 3), (1, 4), (2, 3), (2, 4)
190	2e-07	0.73	0.53	0.29	0.27	43239	A_12_P108465	T26C12.2	(2, 1), (3, 1), (4, 1), (3, 2), (4, 2)
191	2e-07	0.31	0.29	0.18	0.076	28484	A_12_P177100	TC198518	(3, 1), (4, 1), (3, 2), (4, 2), (4, 3)
192	2e-07	8.2	5.24	4.51	4.25	54994	A_12_P109060	Y41D4B.8	(2, 1), (3, 1), (4, 1), (4, 2)
193	2e-07	0.35	0.26	0.11	0.11	57814	A_12_P155165	T09F5.14	(3, 1), (4, 1), (3, 2), (4, 2)
194	2e-07	1.49	1.13	0.65	0.57	28861	A_12_P107829	ZK54.3	(3, 1), (4, 1), (3, 2), (4, 2)
195	2e-07	7.26	5.3	4.58	4.56	1504	A_12_P111708	W02H5.8	(2, 1), (3, 1), (4, 1), (3, 2), (4, 2)
196	2e-07	7.01	3.42	1.98	1.4	16920	A_12_P111909	C50F7.2	(2, 1), (3, 1), (4, 1), (3, 2), (4, 2)
197	2e-07	83.86	54.32	40.77	37.22	44737	A_12_P111435	R05D8.8	(2, 1), (3, 1), (4, 1), (3, 2), (4, 2)
198	2e-07	0.97	1.08	1.78	1.75	53735	A_12_P178734	NM_001029383	(1, 3), (1, 4), (2, 3), (2, 4)
199	2e-07	1.87	1.06	0.69	0.62	11172	A_12_P108902	F48G7.4	(2, 1), (3, 1), (4, 1), (3, 2), (4, 2)
200	2e-07	7.68	9.44	17.8	20.4	8921	A_12_P165030	A_12_P165030	(1, 3), (1, 4), (2, 3), (2, 4)
201	2e-07	6.96	8.45	15.94	17.86	51360	A_12_P165029	A_12_P165029	(1, 3), (1, 4), (2, 3), (2, 4)
202	2e-07	7.48	9.26	18.56	20.81	52651	A_12_P165033	A_12_P165033	(1, 3), (1, 4), (2, 3), (2, 4)
203	2e-07	0.69	1.13	2.02	1.77	61221	A_12_P110767	NM_060988	(1, 2), (1, 3), (1, 4), (2, 3), (2, 4)
204	2e-07	9.99	9.41	16.19	18.2	12944	A_12_P111271	E02H1.7	(1, 3), (1, 4), (2, 3), (2, 4)
205	2e-07	3.46	1.86	0.9	1	14729	A_12_P111296	NM_070084	(2, 1), (3, 1), (4, 1), (3, 2), (4, 2)
206	2e-07	0.94	0.13	0.22	0.22	30266	A_12_P101751	C17C3.12c.1	(2, 1), (3, 1), (4, 1)
207	2e-07	5.97	2.2	2.37	2.38	7139	A_12_P107346	C36C5.5	(2, 1), (3, 1), (4, 1)
208	2e-07	47.09	24.2	16.7	14.63	3512	A_12_P113545	F08G2.5	(2, 1), (3, 1), (4, 1), (3, 2), (4, 2)
209	2e-07	5.24	3.7	2.91	2.96	56093	A_12_P102920	ZC455.6a	(2, 1), (3, 1), (4, 1), (3, 2), (4, 2)
210	2e-07	83.88	63.83	51.51	50.87	11822	A_12_P109056	F26H11.2d	(2, 1), (3, 1), (4, 1), (3, 2), (4, 2)
211	2e-07	1.53	0.68	0.76	0.78	31310	A_12_P161483	T28A11.18	(2, 1), (3, 1), (4, 1)
212	2e-07	5.81	4.86	3.59	3.63	13274	A_12_P112847	C32D5.6	(2, 1), (3, 1), (4, 1), (3, 2), (4, 2)
213	2e-07	4.99	5.16	7.98	7.58	35436	A_12_P101026	F32B6.1.2	(1, 3), (1, 4), (2, 3), (2, 4)
214	2e-07	0.058	0.14	0.27	0.25	41603	A_12_P156530	F31E9.2	(1, 2), (1, 3), (1, 4), (2, 3), (2, 4)
215	2e-07	75.91	56.12	45.68	44.11	8745	A_12_P114911	F26H11.2c	(2, 1), (3, 1), (4, 1), (3, 2), (4, 2)
216	2e-07	15.74	11.53	8.81	8.9	54375	A_12_P119014	F15B10.1b	(2, 1), (3, 1), (4, 1), (3, 2), (4, 2)
217	2e-07	3.05	1.39	1.17	0.95	53579	A_12_P112679	F25D1.5	(2, 1), (3, 1), (4, 1), (4, 2)
218	3e-07	1.89	1.45	0.85	0.92	62270	A_12_P114007	C43G2.5	(2, 1), (3, 1), (4, 1), (3, 2), (4, 2)
219	3e-07	0.82	0.15	0.076	0.031	14355	A_12_P167979	NM_074651
220	3e-07	0.13	0.17	0.27	0.35	28598	A_12_P116299	T14F9.4b	(1, 3), (1, 4), (2, 3), (2, 4)
221	3e-07	12.92	10.41	7.58	6.79	19071	A_12_P103397	H06H21.8b	(2, 1), (3, 1), (4, 1), (3, 2), (4, 2)
222	3e-07	1.56	1.26	0.88	0.85	30928	A_12_P104785	B0511.5	(2, 1), (3, 1), (4, 1), (3, 2), (4, 2)
223	3e-07	3.33	1.89	1.23	1.17	20068	A_12_P118586	Y39H10A.1	(2, 1), (3, 1), (4, 1), (3, 2), (4, 2)
224	3e-07	12.09	6.41	5.18	5.28	52529	A_12_P113823	M162.5.1	(2, 1), (3, 1), (4, 1)
225	3e-07	24.65	18.56	13.61	13.69	30468	A_12_P108216	U36198	(2, 1), (3, 1), (4, 1), (3, 2), (4, 2)
226	3e-07	5.44	2.68	1.83	1.76	4423	A_12_P102682	M01B2.2	(2, 1), (3, 1), (4, 1), (3, 2), (4, 2)
227	3e-07	3.67	3.82	1.74	1.46	30044	A_12_P116844	R10D12.1	(3, 1), (4, 1), (3, 2), (4, 2)
228	3e-07	13.02	8.37	7.78	7.57	6357	A_12_P170927	NR_023977	(2, 1), (3, 1), (4, 1)
229	3e-07	1.21	1.14	0.51	0.49	7479	A_12_P107150	F38A1.9	(3, 1), (4, 1), (3, 2), (4, 2)
230	3e-07	8.66	7.48	5.17	4.21	30292	A_12_P166156	F53E4.1a	(3, 1), (4, 1), (3, 2), (4, 2), (4, 3)
231	3e-07	14.23	10.7	8.62	8.08	40780	A_12_P157656	C25F9.12	(2, 1), (3, 1), (4, 1), (3, 2), (4, 2)
232	3e-07	3.47	2.05	1.76	1.64	59939	A_12_P151407	NM_001129639	(2, 1), (3, 1), (4, 1), (4, 2)
233	3e-07	0.84	0.73	0.45	0.48	48104	A_12_P150200	F55A8.2d	(3, 1), (4, 1), (3, 2), (4, 2)
234	3e-07	4.64	6.5	10.18	10.4	28464	A_12_P105032	F01D4.2	(1, 2), (1, 3), (1, 4), (2, 3), (2, 4)
235	3e-07	10.95	9.43	5.59	4.84	4032	A_12_P111373	Y42H9AR.5	(3, 1), (4, 1), (3, 2), (4, 2)
236	3e-07	17.48	14.6	11.45	11.34	54733	A_12_P151095	F35E12.6.2	(2, 1), (3, 1), (4, 1), (3, 2), (4, 2)
237	3e-07	16.93	12.34	10.77	10.56	7308	A_12_P107454	F45H10.4	(2, 1), (3, 1), (4, 1), (3, 2), (4, 2)
238	3e-07	10.69	10.25	6.13	5.65	46023	A_12_P172210	C54G10.4b.1	(3, 1), (4, 1), (3, 2), (4, 2)
239	3e-07	5.08	3.1	2.52	2.57	28518	A_12_P105887	C15H9.8a	(2, 1), (3, 1), (4, 1), (3, 2)
240	4e-07	1.13	0.91	0.53	0.52	673	A_12_P102715	F26G1.6	(3, 1), (4, 1), (3, 2), (4, 2)
241	4e-07	0.63	0.4	0.29	0.25	38890	A_12_P112782	NM_075377	(2, 1), (3, 1), (4, 1), (3, 2), (4, 2)
242	4e-07	8.71	6.41	3.83	3.82	13160	A_12_P117916	F37B1.3	(2, 1), (3, 1), (4, 1), (3, 2), (4, 2)
243	4e-07	40.03	24.87	24.9	20.84	61573	A_12_P113072	NM_001047536	(2, 1), (3, 1), (4, 1), (4, 2), (4, 3)
244	4e-07	6.81	6.25	4.84	4.18	43708	A_12_P174962	T25E12.4a	(3, 1), (4, 1), (3, 2), (4, 2), (4, 3)
245	4e-07	1.82	1.56	1.01	1.07	7901	A_12_P135946	F32D8.12b.1	(3, 1), (4, 1), (3, 2), (4, 2)
246	4e-07	5.81	5.93	8.04	9.18	45805	A_12_P139987	T01B6.3a	(1, 3), (1, 4), (2, 3), (2, 4), (3, 4)
247	4e-07	3.57	3.82	1.96	1.91	11097	A_12_P108347	C25E10.3a	(3, 1), (4, 1), (3, 2), (4, 2)
248	4e-07	5.11	4.8	3.22	3.03	15888	A_12_P112061	M05D6.7	(3, 1), (4, 1), (3, 2), (4, 2)
249	4e-07	27.89	21.6	16.44	12.57	30457	A_12_P113759	C34C12.2	(2, 1), (3, 1), (4, 1), (3, 2), (4, 2), (4, 3)
250	4e-07	2.45	3.6	4.96	5.39	4383	A_12_P113853	F52D1.1	(1, 2), (1, 3), (1, 4), (2, 3), (2, 4)
251	5e-07	1.13	1.98	2.35	2.88	46388	A_12_P119389	F59D6.2	(1, 2), (1, 3), (1, 4), (2, 4)
252	5e-07	4.85	4.29	3.06	2.79	7072	A_12_P117223	R03A10.3	(3, 1), (4, 1), (3, 2), (4, 2)
253	5e-07	7.78	5.29	3.06	3.58	6263	A_12_P105798	TC197696	(2, 1), (3, 1), (4, 1), (3, 2), (4, 2)
254	5e-07	1.35	1.01	0.66	0.51	62674	A_12_P131866	Y6G8.9	(3, 1), (4, 1), (3, 2), (4, 2)
255	5e-07	0.73	0.58	0.33	0.31	20749	A_12_P112886	R10E8.3	(3, 1), (4, 1), (3, 2), (4, 2)
256	5e-07	1.23	1.02	1.93	2.11	24817	A_12_P106646	F31A3.3	(1, 3), (1, 4), (2, 3), (2, 4)
257	5e-07	2.98	0.92	0.54	0.45	18025	A_12_P100522	F26A1.8	(2, 1), (3, 1), (4, 1), (4, 2)
258	5e-07	2.19	1.41	1.1	0.87	35777	A_12_P114237	NM_075384	(2, 1), (3, 1), (4, 1), (4, 2)
259	5e-07	96.39	68.12	54.89	48.29	39619	A_12_P109048	ZC204.2	(2, 1), (3, 1), (4, 1), (3, 2), (4, 2)
260	5e-07	0.36	0.48	0.93	0.81	28014	A_12_P166844	F45D11.1.1	(1, 3), (1, 4), (2, 3), (2, 4)
261	5e-07	1.53	2.7	2.85	3.47	56684	A_12_P120298	NM_068036	(1, 2), (1, 3), (1, 4), (2, 4)
262	5e-07	4.41	6.1	6.9	7.1	35397	A_12_P110008	T10H4.12	(1, 2), (1, 3), (1, 4), (2, 3), (2, 4)
263	5e-07	2.21	1.55	1.08	0.94	37379	A_12_P103931	F08G5.6	(2, 1), (3, 1), (4, 1), (3, 2), (4, 2)
264	6e-07	4.51	3.73	2.46	2.4	28315	A_12_P116487	W07G9.2	(3, 1), (4, 1), (3, 2), (4, 2)
265	6e-07	0.24	0.44	0.76	0.85	18723	A_12_P117085	F44E2.4	(1, 2), (1, 3), (1, 4), (2, 3), (2, 4)
266	6e-07	5.56	3.33	2.83	2.65	5667	A_12_P151405	C15H9.8b	(2, 1), (3, 1), (4, 1), (4, 2)
267	6e-07	12.07	8.6	6.35	6.11	8040	A_12_P107886	R05H10.1	(2, 1), (3, 1), (4, 1), (3, 2), (4, 2)
268	6e-07	11.45	9.48	5.26	4.93	34858	A_12_P142245	ZK822.5a.1	(3, 1), (4, 1), (3, 2), (4, 2)
269	6e-07	1.77	2.45	2.74	3.04	1541	A_12_P140945	W03G11.3	(1, 2), (1, 3), (1, 4), (2, 4)
270	6e-07	1.62	1.38	0.55	0.54	37299	A_12_P117878	C17E7.6	(3, 1), (4, 1), (3, 2), (4, 2)
271	6e-07	0.59	0.21	0.14	0.16	38804	A_12_P171482	F18E3.11	(2, 1), (3, 1), (4, 1)
272	6e-07	0.98	0.46	0.3	0.22	18978	A_12_P155870	F41G3.20	(2, 1), (3, 1), (4, 1), (4, 2)
273	6e-07	3	2.47	2.12	1.79	4305	A_12_P100589	T12C9.6	(2, 1), (3, 1), (4, 1), (3, 2), (4, 2), (4, 3)
274	7e-07	0.36	0.99	1.55	1.66	12782	A_12_P100619	F15A4.8b	(1, 2), (1, 3), (1, 4)
275	7e-07	1.47	1.06	0.77	0.75	20931	A_12_P116557	Y39B6A.12b	(2, 1), (3, 1), (4, 1), (3, 2), (4, 2)
276	7e-07	2.47	2.87	5.47	5.78	15732	A_12_P153404	T12B5.14	(1, 3), (1, 4), (2, 3), (2, 4)
277	7e-07	36.71	21.66	22.65	18.98	3849	A_12_P151645	NM_061618	(2, 1), (3, 1), (4, 1)
278	7e-07	22.81	15.62	13.07	13.61	29171	A_12_P132941	C28H8.11c.3	(2, 1), (3, 1), (4, 1), (3, 2)
279	7e-07	0.87	1.47	2.06	2.39	32099	A_12_P148960	F22F4.5	(1, 2), (1, 3), (1, 4), (2, 3), (2, 4)
280	7e-07	26	24.42	18.38	15.74	48882	A_12_P111681	NM_066247	(3, 1), (4, 1), (3, 2), (4, 2), (4, 3)
281	7e-07	1.16	0.66	0.39	0.44	3904	A_12_P119287	T19H12.1b	(2, 1), (3, 1), (4, 1), (3, 2), (4, 2)
282	8e-07	1.41	1.6	2.36	2.52	848	A_12_P115634	Y46C8AL.9b	(1, 3), (1, 4), (2, 3), (2, 4)
283	8e-07	0.12	0.15	0.24	0.32	21489	A_12_P103269	F41A4.1	(1, 3), (1, 4), (2, 3), (2, 4)
284	8e-07	16.87	11.26	8.67	8.21	47798	A_12_P104665	T25B6.7	(2, 1), (3, 1), (4, 1), (3, 2), (4, 2)
285	8e-07	11.78	10.83	8.62	7.8	58846	A_12_P114155	ZK632.4	(3, 1), (4, 1), (3, 2), (4, 2), (4, 3)
286	8e-07	10.69	8.39	6.16	5.83	25966	A_12_P106446	F11A6.1b	(2, 1), (3, 1), (4, 1), (3, 2), (4, 2)
287	8e-07	27.72	21	9.59	10.15	32520	A_12_P144944	B0213.4	(3, 1), (4, 1), (3, 2), (4, 2)
288	8e-07	1.7	2.19	3.75	3.38	58353	A_12_P119027	W03G1.7a	(1, 3), (1, 4), (2, 3), (2, 4)
289	8e-07	3.99	5.76	6.37	6.43	6005	A_12_P103718	ZC443.5	(1, 2), (1, 3), (1, 4)
290	9e-07	0.58	0.34	0.19	0.2	48114	A_12_P115302	ZK285.2	(2, 1), (3, 1), (4, 1), (3, 2), (4, 2)
291	9e-07	36.59	42.66	66.35	76.15	50135	A_12_P120200	Y22D7AR.10	(1, 3), (1, 4), (2, 3), (2, 4)
292	9e-07	57.15	72.1	85.88	85.89	14540	A_12_P114776	F27E5.1	(1, 2), (1, 3), (1, 4), (2, 3), (2, 4)
293	9e-07	2.98	3.21	5.55	6.41	57108	A_12_P140465	F07G6.10	(1, 3), (1, 4), (2, 3), (2, 4)
294	9e-07	5.53	4.56	2.46	2.77	16646	A_12_P116390	NM_064089	(3, 1), (4, 1), (3, 2), (4, 2)
295	9e-07	52.68	36.44	27.08	29.02	39038	A_12_P112779	Y17G7B.20c	(2, 1), (3, 1), (4, 1), (3, 2), (4, 2)
296	9e-07	10.56	7.81	6.43	5.44	19974	A_12_P100639	Y41D4B.16	(2, 1), (3, 1), (4, 1), (3, 2), (4, 2)
297	9e-07	15.53	11.71	8.98	8.79	4605	A_12_P110783	C55F2.2	(2, 1), (3, 1), (4, 1), (3, 2), (4, 2)
298	9e-07	1.52	1.45	0.62	0.67	29076	A_12_P107503	T23C6.3.2	(3, 1), (4, 1), (3, 2), (4, 2)
299	9e-07	1.57	1.47	1.03	0.87	21960	A_12_P151910	T26C12.6	(3, 1), (4, 1), (3, 2), (4, 2)
300	1e-06	7.47	4.93	1.39	1.31	40688	A_12_P108557	R09B5.3	(3, 1), (4, 1), (3, 2), (4, 2)
301	1e-06	9.29	6.98	5.67	5.3	45951	A_12_P101085	F21F8.4.1	(2, 1), (3, 1), (4, 1), (3, 2), (4, 2)
302	1e-06	12.56	5.9	5.02	5.99	13633	A_12_P120249	F56D1.6	(2, 1), (3, 1), (4, 1)
303	1e-06	0.95	0.71	0.37	0.44	16081	A_12_P105170	Y69H2.8	(3, 1), (4, 1), (3, 2), (4, 2)
304	1e-06	11.4	7.76	5.51	5.5	8481	A_12_P113470	F41E7.4	(2, 1), (3, 1), (4, 1), (3, 2), (4, 2)
305	1e-06	8.61	8.36	5.54	5.31	15981	A_12_P120206	C31H5.6	(3, 1), (4, 1), (3, 2), (4, 2)
306	1e-06	90.62	58.49	59.58	51.14	5175	A_12_P157360	C08E3.13	(2, 1), (3, 1), (4, 1)
307	1.1e-06	6.71	6	4.59	4.23	21323	A_12_P157935	ZK669.5b	(3, 1), (4, 1), (3, 2), (4, 2)
308	1.2e-06	1.35	1.01	0.38	0.32	50106	A_12_P113156	F53H2.2	(3, 1), (4, 1), (3, 2), (4, 2)
309	1.2e-06	12.41	6.73	5.46	5.38	59391	A_12_P109541	C14A6.2	(2, 1), (3, 1), (4, 1)
310	1.2e-06	57.11	43.26	26.09	22.88	13512	A_12_P118257	F42A8.1	(3, 1), (4, 1), (3, 2), (4, 2)
311	1.2e-06	0.78	1.07	2.02	1.79	27000	A_12_P113681	Y39F10A.1	(1, 3), (1, 4), (2, 3), (2, 4)
312	1.2e-06	16.9	12.46	10.27	8.84	9129	A_12_P112933	Y51A2D.13b	(2, 1), (3, 1), (4, 1), (3, 2), (4, 2)
313	1.2e-06	0.034	0.62	0.04	0.038	10191	A_12_P113921	NM_074612
314	1.2e-06	0.82	0.3	0.24	0.21	61588	A_12_P108936	B0304.7	(2, 1), (3, 1), (4, 1)
315	1.3e-06	0.8	0.28	0.2	0.15	23674	A_12_P112805	F07G11.9	(2, 1), (3, 1), (4, 1), (4, 2)
316	1.3e-06	4.35	4.03	2.77	2.49	10054	A_12_P178128	T12A7.2b.1	(3, 1), (4, 1), (3, 2), (4, 2)
317	1.3e-06	5.26	4.37	3.24	3.14	26126	A_12_P116620	F42E11.1	(2, 1), (3, 1), (4, 1), (3, 2), (4, 2)
318	1.3e-06	11.67	11.42	7.79	7.31	23833	A_12_P108722	T16G1.7	(3, 1), (4, 1), (3, 2), (4, 2)
319	1.4e-06	2.45	3.1	4.28	4.25	13864	A_12_P102604	C46G7.4a	(1, 2), (1, 3), (1, 4), (2, 3), (2, 4)
320	1.4e-06	1.09	1.44	1.92	1.83	53763	A_12_P104670	C25D7.4	(1, 2), (1, 3), (1, 4), (2, 3), (2, 4)
321	1.4e-06	6.64	5.42	3.85	3.42	14160	A_12_P101487	C37A5.1.2	(3, 1), (4, 1), (3, 2), (4, 2)
322	1.4e-06	0.84	0.84	1.65	1.41	45038	A_12_P118900	Y39B6A.1.1	(1, 3), (1, 4), (2, 3), (2, 4)
323	1.5e-06	0.85	1.27	1.61	2.01	45177	A_12_P106892	NM_001270187	(1, 2), (1, 3), (1, 4), (2, 4)
324	1.5e-06	1.87	1.34	1.04	0.92	20371	A_12_P167824	C23H4.2	(2, 1), (3, 1), (4, 1), (3, 2), (4, 2)
325	1.5e-06	11.46	10.58	8.27	7.83	59950	A_12_P101180	F01G10.8	(3, 1), (4, 1), (3, 2), (4, 2)
326	1.5e-06	5.16	5.17	4.36	3.37	21591	A_12_P111518	NM_001027439	(3, 1), (4, 1), (3, 2), (4, 2), (4, 3)
327	1.5e-06	1.94	1.54	1.05	1.16	24821	A_12_P100819	C49F5.2	(2, 1), (3, 1), (4, 1), (3, 2), (4, 2)
328	1.5e-06	0.57	0.68	0.28	0.25	9741	A_12_P117589	NM_064760	(3, 1), (4, 1), (3, 2), (4, 2)
329	1.5e-06	106.17	71.52	52.67	50.97	36825	A_12_P100424	C50F4.5	(2, 1), (3, 1), (4, 1), (3, 2), (4, 2)
330	1.6e-06	0.85	0.68	0.32	0.31	33021	A_12_P112935	C34B7.3	(3, 1), (4, 1), (3, 2), (4, 2)
331	1.6e-06	6.42	5.53	4.09	3.8	54802	A_12_P166015	ZK669.5a	(3, 1), (4, 1), (3, 2), (4, 2)
332	1.6e-06	10.15	7.96	5.97	5.3	45889	A_12_P153241	M01G12.16	(2, 1), (3, 1), (4, 1), (3, 2), (4, 2)
333	1.6e-06	4.72	4.4	2.64	2.6	38477	A_12_P110936	C54G10.4b.2	(3, 1), (4, 1), (3, 2), (4, 2)
334	1.6e-06	11.01	8.99	6.46	6.58	40174	A_12_P103650	C34D1.4	(2, 1), (3, 1), (4, 1), (3, 2), (4, 2)
335	1.6e-06	5.14	3.76	3.14	2.65	6757	A_12_P170800	NM_001270025	(2, 1), (3, 1), (4, 1), (4, 2)
336	1.7e-06	1.54	1.56	2.4	2.58	16757	A_12_P105460	NM_076169	(1, 3), (1, 4), (2, 3), (2, 4)
337	1.7e-06	1.55	0.85	0.84	0.87	17672	A_12_P137834	C30H6.12	(2, 1), (3, 1), (4, 1)
338	1.7e-06	1.38	0.68	0.53	0.55	45573	A_12_P154670	Y9C9A.16	(2, 1), (3, 1), (4, 1)
339	1.7e-06	11.73	14.76	23.19	21.24	50802	A_12_P103944	C05E4.1.2	(1, 3), (1, 4), (2, 3), (2, 4)
340	1.7e-06	0.4	0.4	0.12	0.15	8465	A_12_P141480	C03G6.2	(3, 1), (4, 1), (3, 2), (4, 2)
341	1.8e-06	1.02	0.79	0.59	0.59	15051	A_12_P109391	F59B2.8	(2, 1), (3, 1), (4, 1), (3, 2), (4, 2)
342	1.8e-06	3.56	2.52	1.87	1.71	23725	A_12_P140820	T01B11.7.1	(2, 1), (3, 1), (4, 1), (3, 2), (4, 2)
343	1.8e-06	53.28	68.16	81.54	81.91	59539	A_12_P115665	Y51F10.7	(1, 2), (1, 3), (1, 4), (2, 3), (2, 4)
344	1.8e-06	0.23	0.2	0.096	0.096	41659	A_12_P103136	F21C10.12	(3, 1), (4, 1), (3, 2), (4, 2)
345	1.8e-06	20.37	15.09	12.24	12.44	48115	A_12_P102005	C27D6.4c	(2, 1), (3, 1), (4, 1), (3, 2), (4, 2)
346	1.9e-06	89.11	74.34	51.58	50.73	45181	A_12_P110491	F16C3.2	(3, 1), (4, 1), (3, 2), (4, 2)
347	1.9e-06	0.84	0.92	0.5	0.49	37149	A_12_P110609	C05D2.1d	(3, 1), (4, 1), (3, 2), (4, 2)
348	1.9e-06	48.5	64.58	94.97	90.51	62421	A_12_P115719	C52E4.1	(1, 2), (1, 3), (1, 4), (2, 3), (2, 4)
349	1.9e-06	1.85	1.5	1.07	0.9	53870	A_12_P108736	NM_001028083	(3, 1), (4, 1), (3, 2), (4, 2)
350	1.9e-06	7.6	4.24	2.72	2.42	6567	A_12_P151498	NM_075146	(2, 1), (3, 1), (4, 1), (3, 2), (4, 2)
351	1.9e-06	2.76	4.97	4.41	4.54	44244	A_12_P117115	C32H11.3	(1, 2), (1, 3), (1, 4)
352	1.9e-06	13.34	14.37	20.15	19.92	49700	A_12_P135495	F55C12.7.1	(1, 3), (1, 4), (2, 3), (2, 4)
353	1.9e-06	1.93	0.87	0.55	0.44	48824	A_12_P118460	C37A5.8	(2, 1), (3, 1), (4, 1), (4, 2)
354	1.9e-06	9.3	11.57	14.34	15.42	56313	A_12_P159773	F22A3.1b	(1, 2), (1, 3), (1, 4), (2, 3), (2, 4)
355	1.9e-06	1.07	1.29	2.07	2.12	4947	A_12_P159555	NM_001047531	(1, 3), (1, 4), (2, 3), (2, 4)
356	1.9e-06	0.45	0.83	1.3	1.04	37990	A_12_P170588	EB999735	(1, 2), (1, 3), (1, 4), (2, 3)
357	1.9e-06	5.16	3.7	3.34	3.1	40372	A_12_P106003	C06H5.2	(2, 1), (3, 1), (4, 1), (4, 2)
358	2e-06	1.05	1.01	0.61	0.64	36223	A_12_P114806	T10B9.5	(3, 1), (4, 1), (3, 2), (4, 2)
359	2e-06	1.31	0.79	0.63	0.66	39419	A_12_P109759	ZC376.4	(2, 1), (3, 1), (4, 1)
360	2e-06	1.09	1.45	2.21	2.16	39590	A_12_P107127	C18G1.6	(1, 2), (1, 3), (1, 4), (2, 3), (2, 4)
361	2e-06	1.49	1.6	0.92	0.81	5310	A_12_P153514	T04C4.1c	(3, 1), (4, 1), (3, 2), (4, 2)
362	2e-06	5.4	3.6	3.36	3.24	15250	A_12_P170068	D1005.4	(2, 1), (3, 1), (4, 1)
363	2e-06	3.59	2.58	2.17	2.13	62884	A_12_P101135	M01B2.6	(2, 1), (3, 1), (4, 1), (3, 2), (4, 2)
364	2e-06	3.16	5.05	5.12	5.84	19700	A_12_P166024	TC200002	(1, 2), (1, 3), (1, 4)
365	2e-06	2.03	1.47	1.06	0.98	56649	A_12_P103320	R03G8.3	(2, 1), (3, 1), (4, 1), (3, 2), (4, 2)
366	2.1e-06	0.5	0.58	0.26	0.27	60237	A_12_P154556	ZK1307.7	(3, 1), (4, 1), (3, 2), (4, 2)
367	2.1e-06	15.99	26.36	30.97	29.35	23242	A_12_P105520	K02E2.4	(1, 2), (1, 3), (1, 4)
368	2.1e-06	3.07	3.38	1.76	1.87	7028	A_12_P108483	F37B12.1	(3, 1), (4, 1), (3, 2), (4, 2)
369	2.1e-06	3.31	2.48	1.66	1.81	60160	A_12_P119764	W01A11.7.1	(2, 1), (3, 1), (4, 1), (3, 2), (4, 2)
370	2.1e-06	9.37	6.97	6.09	5.88	35957	A_12_P105419	F16B4.2b	(2, 1), (3, 1), (4, 1), (4, 2)
371	2.1e-06	25.88	27.56	35.12	35.94	23984	A_12_P105781	R31.2a	(1, 3), (1, 4), (2, 3), (2, 4)
372	2.2e-06	11.63	8.08	6.98	6.88	29703	A_12_P110340	Y18D10A.23	(2, 1), (3, 1), (4, 1)
373	2.2e-06	2.57	3.35	4.34	4.64	60580	A_12_P137750	NM_058856	(1, 2), (1, 3), (1, 4), (2, 3), (2, 4)
374	2.2e-06	0.82	1.15	1.48	1.43	47167	A_12_P119715	F37H8.1	(1, 2), (1, 3), (1, 4), (2, 3), (2, 4)
375	2.2e-06	1.07	1.58	3.8	3.99	60383	A_12_P117356	T11F9.3	(1, 3), (1, 4), (2, 3), (2, 4)
376	2.2e-06	3.95	4.23	2.79	2.6	50293	A_12_P109744	Y119D3B.9	(3, 1), (4, 1), (3, 2), (4, 2)
377	2.3e-06	0.26	0.052	0.037	0.039	15094	A_12_P119182	Y51B9A.6	(2, 1), (3, 1), (4, 1)
378	2.3e-06	2.54	2	1.63	1.45	39221	A_12_P117184	M02H5.5	(2, 1), (3, 1), (4, 1), (3, 2), (4, 2)
379	2.3e-06	0.83	0.4	0.23	0.26	19860	A_12_P118062	F45E1.4	(2, 1), (3, 1), (4, 1), (3, 2)
380	2.4e-06	7.86	6.61	5.53	5.14	30223	A_12_P109118	AC3.7	(2, 1), (3, 1), (4, 1), (3, 2), (4, 2)
381	2.4e-06	17.92	6.36	4.39	2.88	49826	A_12_P103012	F59A7.2	(2, 1), (3, 1), (4, 1), (4, 2)
382	2.4e-06	7.42	10.91	14.07	14.46	28702	A_12_P113521	NM_072596	(1, 2), (1, 3), (1, 4), (2, 3), (2, 4)
383	2.4e-06	4.73	3.87	3.09	3.01	57242	A_12_P110108	T22C8.5	(2, 1), (3, 1), (4, 1), (3, 2), (4, 2)
384	2.4e-06	0.92	0.66	0.55	0.57	40110	A_12_P155970	M04C3.4	(2, 1), (3, 1), (4, 1), (3, 2)
385	2.4e-06	15.01	16.91	11.12	11.22	52646	A_12_P120267	ZK1058.6	(3, 1), (4, 1), (3, 2), (4, 2)
386	2.5e-06	6.49	4.95	4	3.96	22951	A_12_P118713	F38B6.4	(2, 1), (3, 1), (4, 1), (3, 2), (4, 2)
387	2.5e-06	5.94	5.86	3.07	3.05	34966	A_12_P107214	T04C12.7	(3, 1), (4, 1), (3, 2), (4, 2)
388	2.5e-06	0.18	0.39	0.42	0.48	15154	A_12_P107404	Y58A7A.5	(1, 2), (1, 3), (1, 4)
389	2.5e-06	17.46	23.5	32.36	32.23	61493	A_12_P106974	F47B8.4	(1, 2), (1, 3), (1, 4), (2, 3), (2, 4)
390	2.6e-06	4.74	6.26	7.94	8.31	23403	A_12_P107664	C50F2.6b	(1, 2), (1, 3), (1, 4), (2, 3), (2, 4)
391	2.6e-06	0.14	0.24	0.46	0.34	11289	A_12_P102232	F07C3.3	(1, 2), (1, 3), (1, 4), (2, 3)
392	2.6e-06	0.33	0.24	0.076	0.11	46774	A_12_P116668	F28H7.11	(3, 1), (4, 1), (3, 2), (4, 2)
393	2.7e-06	2.8	1.08	0.8	1.09	37461	A_12_P117534	NM_068096	(2, 1), (3, 1), (4, 1)
394	2.7e-06	7.85	5.92	5.41	4.63	23095	A_12_P152524	NM_001038352	(2, 1), (3, 1), (4, 1), (4, 2), (4, 3)
395	2.7e-06	155.39	112.03	93.56	83.98	1125	A_12_P102595	F53A9.6	(2, 1), (3, 1), (4, 1), (4, 2)
396	2.8e-06	5.38	4.16	3.69	3.28	61056	A_12_P111179	C49C3.10	(2, 1), (3, 1), (4, 1), (4, 2)
397	2.8e-06	12.66	16.85	21.13	19.94	34478	A_12_P165519	EB994989	(1, 2), (1, 3), (1, 4), (2, 3), (2, 4)
398	2.8e-06	0.63	0.47	0.42	0.34	47438	A_12_P104119	C02C2.4	(2, 1), (3, 1), (4, 1), (4, 2), (4, 3)
399	2.8e-06	10.54	9.51	5.5	5.46	11462	A_12_P104355	Y42A5A.3	(3, 1), (4, 1), (3, 2), (4, 2)
400	2.9e-06	1.07	1.43	1.7	1.7	45696	A_12_P177090	NM_075344	(1, 2), (1, 3), (1, 4), (2, 3), (2, 4)
401	2.9e-06	0.86	0.49	0.45	0.45	57078	A_12_P154126	F44G3.8	(2, 1), (3, 1), (4, 1)
402	2.9e-06	1.9	1.87	1.04	0.98	51002	A_12_P112888	C39B10.1	(3, 1), (4, 1), (3, 2), (4, 2)
403	2.9e-06	20.2	10.38	11.19	10.13	62439	A_12_P116334	F32H5.3b	(2, 1), (3, 1), (4, 1)
404	2.9e-06	3.99	3.42	2.71	2.58	2929	A_12_P117402	T19C4.6a	(2, 1), (3, 1), (4, 1), (3, 2), (4, 2)
405	3e-06	0.88	0.76	0.45	0.47	41387	A_12_P108136	C52E12.2b	(3, 1), (4, 1), (3, 2), (4, 2)
406	3e-06	95.52	54.51	52.73	54.49	20542	A_12_P119545	NM_066802	(2, 1), (3, 1), (4, 1)
407	3e-06	7.58	6.09	4.98	4.52	33155	A_12_P112975	F36D1.1	(2, 1), (3, 1), (4, 1), (3, 2), (4, 2)
408	3e-06	1.67	2.25	2.54	2.73	35575	A_12_P115836	F13H8.9	(1, 2), (1, 3), (1, 4), (2, 4)
409	3e-06	31.83	15.16	13.32	13.04	43687	A_12_P112772	F53B7.7	(2, 1), (3, 1), (4, 1)
410	3.1e-06	3.83	4.99	5.37	5.78	52098	A_12_P114528	F21C10.7	(1, 2), (1, 3), (1, 4), (2, 4)
411	3.1e-06	16.01	22.51	23.44	23.68	40164	A_12_P113183	H12C20.6a	(1, 2), (1, 3), (1, 4)
412	3.1e-06	2.6	1.73	1.16	1.13	10890	A_12_P107152	C33D9.3b	(2, 1), (3, 1), (4, 1), (3, 2), (4, 2)
413	3.1e-06	0.22	0.77	0.86	0.97	27771	A_12_P101376	K08C7.5	(1, 2), (1, 3), (1, 4)
414	3.1e-06	12.64	10.76	6.95	8.19	50894	A_12_P141056	NM_062320	(3, 1), (4, 1), (3, 2), (4, 2)
415	3.1e-06	3.78	2.77	1.69	1.57	36040	A_12_P114703	C07A9.9	(3, 1), (4, 1), (3, 2), (4, 2)
416	3.2e-06	0.66	0.36	0.11	0.099	21556	A_12_P104728	C23G10.6	(3, 1), (4, 1), (3, 2), (4, 2)
417	3.2e-06	1.98	1.74	1.23	1.12	51904	A_12_P108772	Y57A10A.14	(3, 1), (4, 1), (3, 2), (4, 2)
418	3.3e-06	12.56	10.74	8.98	8.54	61277	A_12_P108299	Y48E1B.16	(2, 1), (3, 1), (4, 1), (3, 2), (4, 2)
419	3.3e-06	12.4	10.14	8.03	7.25	9705	A_12_P120195	ZK455.7	(2, 1), (3, 1), (4, 1), (3, 2), (4, 2)
420	3.3e-06	1.6	0.82	0.49	0.48	4328	A_12_P102712	NM_001047598	(2, 1), (3, 1), (4, 1), (3, 2), (4, 2)
421	3.3e-06	3.18	2.3	1.79	2.1	20720	A_12_P118001	C18C4.3.2	(2, 1), (3, 1), (4, 1), (3, 2)
422	3.3e-06	7.66	5.72	1.93	1.67	39636	A_12_P116466	F15E6.4	(3, 1), (4, 1), (3, 2), (4, 2)
423	3.3e-06	3.52	3.22	2.39	2.12	24088	A_12_P114239	NM_001047367	(3, 1), (4, 1), (3, 2), (4, 2)
424	3.3e-06	0.95	0.89	0.69	0.55	991	A_12_P116512	NM_069300	(3, 1), (4, 1), (3, 2), (4, 2), (4, 3)
425	3.4e-06	5.42	4.51	3.49	3.15	23732	A_12_P111628	C02H6.2	(2, 1), (3, 1), (4, 1), (3, 2), (4, 2)
426	3.4e-06	1.9	1.52	1.2	1.02	42722	A_12_P131733	Y34D9A.8a	(2, 1), (3, 1), (4, 1), (3, 2), (4, 2)
427	3.5e-06	0.08	0.2	0.23	0.2	28384	A_12_P111803	NP950402	(1, 2), (1, 3), (1, 4)
428	3.5e-06	8.61	7.34	5.94	4.65	20107	A_12_P101476	F58G11.4	(3, 1), (4, 1), (3, 2), (4, 2), (4, 3)
429	3.5e-06	0.035	0.2	0.036	0.031	22469	A_12_P165559	EC003051
430	3.5e-06	3.22	4.24	5.65	5.54	11705	A_12_P167754	T16G1.4	(1, 2), (1, 3), (1, 4), (2, 3), (2, 4)
431	3.5e-06	0.44	0.31	0.12	0.15	3477	A_12_P130881	NM_068656	(3, 1), (4, 1), (3, 2), (4, 2)
432	3.6e-06	1.85	2.1	3.13	3.08	55789	A_12_P148780	F32D1.11	(1, 3), (1, 4), (2, 3), (2, 4)
433	3.6e-06	0.47	0.093	0.089	0.057	51533	A_12_P113280	H20E11.2
434	3.7e-06	0.55	0.5	0.24	0.27	60403	A_12_P176850	R10E8.1.1	(3, 1), (4, 1), (3, 2), (4, 2)
435	3.7e-06	20.71	14.45	11.12	9.99	45759	A_12_P107260	F01D5.1	(2, 1), (3, 1), (4, 1), (3, 2), (4, 2)
436	3.7e-06	11.74	9.59	7.98	7.37	16893	A_12_P113170	K07B1.4b.1	(2, 1), (3, 1), (4, 1), (3, 2), (4, 2)
437	3.7e-06	3.02	3.89	5.66	5.79	49155	A_12_P104944	F38E11.7	(1, 2), (1, 3), (1, 4), (2, 3), (2, 4)
438	3.7e-06	89.49	59.27	62.21	49.96	45463	A_12_P107543	C08E3.1	(2, 1), (3, 1), (4, 1), (4, 3)
439	3.8e-06	12.71	13.43	18.54	18.3	43493	A_12_P135496	TC202590	(1, 3), (1, 4), (2, 3), (2, 4)
440	3.9e-06	37.48	30.3	24.64	23.54	29973	A_12_P100417	B0286.3	(2, 1), (3, 1), (4, 1), (3, 2), (4, 2)
441	3.9e-06	0.86	0.57	0.4	0.31	6097	A_12_P145850	Y69H2.16	(2, 1), (3, 1), (4, 1), (4, 2)
442	3.9e-06	0.99	1.37	1.76	1.81	61953	A_12_P114974	F41G4.1	(1, 2), (1, 3), (1, 4), (2, 3), (2, 4)
443	4e-06	1.35	1.65	2.56	3.17	12985	A_12_P101797	NM_001029242	(1, 3), (1, 4), (2, 3), (2, 4)
444	4e-06	0.68	0.57	1.16	1.12	41017	A_12_P149310	F55C5.11	(1, 3), (1, 4), (2, 3), (2, 4)
445	4.2e-06	45.48	32.51	27.16	23.95	68	A_12_P109198	C02A12.4.1	(2, 1), (3, 1), (4, 1), (4, 2)
446	4.2e-06	0.55	0.32	0.14	0.19	705	A_12_P103381	K07B1.1	(2, 1), (3, 1), (4, 1), (3, 2), (4, 2)
447	4.2e-06	0.37	0.35	0.15	0.12	11496	A_12_P111750	B0222.2	(3, 1), (4, 1), (3, 2), (4, 2)
448	4.2e-06	0.13	0.19	0.29	0.3	34743	A_12_P103984	Y41D4B.1	(1, 2), (1, 3), (1, 4), (2, 3), (2, 4)
449	4.2e-06	27.66	23.32	17.86	17.91	48990	A_12_P106727	ZK355.2a.1	(2, 1), (3, 1), (4, 1), (3, 2), (4, 2)
450	4.3e-06	18.46	12.94	10.49	9.46	19730	A_12_P179360	C18H9.5	(2, 1), (3, 1), (4, 1), (4, 2)
451	4.3e-06	1.63	1.3	1.23	1.07	47319	A_12_P151595	C06H5.8	(2, 1), (3, 1), (4, 1), (4, 2), (4, 3)
452	4.4e-06	58.41	47.53	24.22	25.43	22926	A_12_P100104	B0213.3	(3, 1), (4, 1), (3, 2), (4, 2)
453	4.4e-06	1.72	1.76	0.85	0.93	2081	A_12_P151266	NM_072940	(3, 1), (4, 1), (3, 2), (4, 2)
454	4.4e-06	0.97	0.43	0.48	0.53	55487	A_12_P171067	F26D2.14	(2, 1), (3, 1), (4, 1)
455	4.4e-06	1.67	0.75	0.71	0.69	30872	A_12_P103243	NM_071498	(2, 1), (3, 1), (4, 1)
456	4.5e-06	5.21	3.15	2.86	2.82	15929	A_12_P119033	R05A10.4	(2, 1), (3, 1), (4, 1)
457	4.5e-06	3.39	2.51	1.74	1.75	49454	A_12_P117756	T28F3.4b.1	(2, 1), (3, 1), (4, 1), (3, 2), (4, 2)
458	4.5e-06	1.2	0.87	0.63	0.48	5211	A_12_P147874	T25B9.11	(3, 1), (4, 1), (4, 2)
459	4.5e-06	0.79	0.65	0.41	0.38	42019	A_12_P102847	C55A1.7	(3, 1), (4, 1), (3, 2), (4, 2)
460	4.6e-06	17.86	14.86	11.81	12.38	43959	A_12_P101025	Y37E3.16.2	(2, 1), (3, 1), (4, 1), (3, 2), (4, 2)
461	4.7e-06	35.07	26.05	25.29	23.67	4937	A_12_P120006	F37B1.4	(2, 1), (3, 1), (4, 1)
462	4.7e-06	0.44	0.25	0.21	0.19	46412	A_12_P148635	F58G6.2	(2, 1), (3, 1), (4, 1)
463	4.8e-06	1.36	2.88	3.27	3.03	756	A_12_P130348	T05B4.2	(1, 2), (1, 3), (1, 4)
464	4.8e-06	5.73	4.92	3.31	3.46	52324	A_12_P116549	T22H9.2b	(3, 1), (4, 1), (3, 2), (4, 2)
465	4.8e-06	3.17	2.13	1.75	1.61	20684	A_12_P164034	C60599	(2, 1), (3, 1), (4, 1), (4, 2)
466	4.9e-06	0.16	0.37	0.9	1	10546	A_12_P101378	NP012671	(1, 2), (1, 3), (1, 4), (2, 3), (2, 4)
467	4.9e-06	8.05	10.45	14.28	15.82	58959	A_12_P137970	D1086.12a	(1, 2), (1, 3), (1, 4), (2, 3), (2, 4)
468	4.9e-06	0.054	0.085	0.19	0.2	28009	A_12_P103963	K12B6.5	(1, 3), (1, 4), (2, 3), (2, 4)
469	5e-06	7.53	9.33	12.76	13.98	48516	A_12_P109188	Y67D8C.8	(1, 3), (1, 4), (2, 3), (2, 4)
470	5.2e-06	25.39	29	42.01	46.75	17407	A_12_P150760	F13G11.3	(1, 3), (1, 4), (2, 3), (2, 4)
471	5.3e-06	1.67	2.26	3.04	3.15	13174	A_12_P120038	C40H1.9	(1, 2), (1, 3), (1, 4), (2, 3), (2, 4)
472	5.4e-06	4.72	8.55	7.77	7.74	19729	A_12_P117478	C32H11.4	(1, 2), (1, 3), (1, 4)
473	5.4e-06	2.57	1.72	1.24	1.28	26885	A_12_P116212	F28H7.8	(2, 1), (3, 1), (4, 1), (3, 2), (4, 2)
474	5.5e-06	0.41	0.13	0.07	0.091	22520	A_12_P107846	NM_070107	(2, 1), (3, 1), (4, 1)
475	5.5e-06	0.48	0.68	1.68	1.87	5491	A_12_P146211	NM_073505	(1, 3), (1, 4), (2, 3), (2, 4)
476	5.5e-06	6.69	4.54	4.1	4.07	14676	A_12_P104821	Y38F1A.9	(2, 1), (3, 1), (4, 1)
477	5.6e-06	2.47	1.51	0.88	0.77	35419	A_12_P155212	M01G12.8	(2, 1), (3, 1), (4, 1), (3, 2), (4, 2)
478	5.7e-06	0.4	0.15	0.081	0.095	36476	A_12_P114956	K10H10.6	(2, 1), (3, 1), (4, 1), (3, 2)
479	5.7e-06	71.65	58.35	47.34	44.74	39041	A_12_P100894	W05H9.1.1	(2, 1), (3, 1), (4, 1), (3, 2), (4, 2)
480	5.7e-06	5.38	6.71	8.37	8.22	42898	A_12_P108063	DH11.3	(1, 2), (1, 3), (1, 4), (2, 3), (2, 4)
481	5.7e-06	0.036	0.095	0.034	0.029	2643	A_12_P103292	W04A8.5	(1, 2), (3, 2), (4, 2)
482	5.7e-06	0.35	0.36	0.88	0.93	15292	A_12_P108922	C56C10.4	(1, 3), (1, 4), (2, 3), (2, 4)
483	5.8e-06	0.77	1.3	1.5	1.63	59567	A_12_P108638	F56D6.15	(1, 2), (1, 3), (1, 4)
484	5.8e-06	2.22	2.05	1.33	1.36	51935	A_12_P103471	F56F11.3.2	(3, 1), (4, 1), (3, 2), (4, 2)
485	5.8e-06	97.44	77.83	68.18	61.52	12923	A_12_P102870	F10G7.11	(2, 1), (3, 1), (4, 1), (4, 2)
486	5.9e-06	0.26	0.42	0.72	0.59	4929	A_12_P104351	NM_060691	(1, 2), (1, 3), (1, 4), (2, 3)
487	5.9e-06	1.35	1.19	0.71	0.78	56027	A_12_P116313	ZC239.1	(3, 1), (4, 1), (3, 2), (4, 2)
488	5.9e-06	7.43	6.2	4.99	4.73	57522	A_12_P113180	K04A8.1	(2, 1), (3, 1), (4, 1), (3, 2), (4, 2)
489	5.9e-06	47.52	70.93	84.06	82.61	35371	A_12_P106546	C08F11.13.1	(1, 2), (1, 3), (1, 4)
490	5.9e-06	0.28	0.19	0.081	0.055	62084	A_12_P119661	VY35H6BL.2	(3, 1), (4, 1), (3, 2), (4, 2)
491	5.9e-06	0.31	0.4	0.74	0.62	25903	A_12_P119293	TC189185	(1, 3), (1, 4), (2, 3), (2, 4)
492	5.9e-06	0.99	0.6	0.6	0.51	47016	A_12_P119359	M02D8.5	(2, 1), (3, 1), (4, 1)
493	6.1e-06	25.02	31	36.71	38.21	11217	A_12_P119808	F56B6.4b	(1, 2), (1, 3), (1, 4), (2, 3), (2, 4)
494	6.1e-06	17.89	25.79	32.5	31.87	10641	A_12_P109584	T08A9.12.2	(1, 2), (1, 3), (1, 4), (2, 3)
495	6.2e-06	1.86	1.68	1.28	1.07	23897	A_12_P119350	ZC239.15	(3, 1), (4, 1), (3, 2), (4, 2)
496	6.4e-06	3.52	4.64	5.05	5.21	58675	A_12_P106085	R11G11.2b	(1, 2), (1, 3), (1, 4), (2, 4)
497	6.5e-06	0.46	0.66	1.63	2.16	38909	A_12_P102221	F18G5.2	(1, 3), (1, 4), (2, 3), (2, 4)
498	6.5e-06	2.34	2	3.32	3.06	12750	A_12_P119012	C08E3.5	(1, 3), (1, 4), (2, 3), (2, 4)
499	6.5e-06	0.51	0.67	0.85	0.96	39287	A_12_P113065	VZK822L.2	(1, 2), (1, 3), (1, 4), (2, 3), (2, 4)
500	6.5e-06	0.6	0.38	0.29	0.23	53311	A_12_P116815	A_12_P116815	(2, 1), (3, 1), (4, 1), (4, 2)
501	6.6e-06	4.71	4.31	3.24	3.06	45940	A_12_P119666	F01F1.3	(3, 1), (4, 1), (3, 2), (4, 2)
502	6.7e-06	1.59	1.09	1.05	1	42133	A_12_P142555	Y54G2A.45	(2, 1), (3, 1), (4, 1)
503	6.7e-06	70.73	64.17	48.72	48.08	56064	A_12_P114622	R12E2.2	(3, 1), (4, 1), (3, 2), (4, 2)
504	6.8e-06	0.8	0.78	0.5	0.41	1844	A_12_P120373	B0280.4	(3, 1), (4, 1), (3, 2), (4, 2)
505	6.8e-06	4.7	7.09	8.39	8.13	50437	A_12_P109539	T23F4.3	(1, 2), (1, 3), (1, 4)
506	6.9e-06	11.45	9.16	7.21	7.05	22320	A_12_P109373	H10E21.1	(2, 1), (3, 1), (4, 1), (3, 2), (4, 2)
507	7e-06	2.15	1.86	1.35	1.21	36150	A_12_P108297	Y46H3D.7	(3, 1), (4, 1), (3, 2), (4, 2)
508	7.2e-06	0.086	0.15	0.22	0.27	49282	A_12_P117810	F54B11.11	(1, 2), (1, 3), (1, 4), (2, 4)
509	7.2e-06	6.03	4.11	3.62	3.62	22810	A_12_P118456	TC196158	(2, 1), (3, 1), (4, 1)
510	7.3e-06	80.55	65.12	46.28	48.02	12275	A_12_P117804	T20G5.8	(3, 1), (4, 1), (3, 2), (4, 2)
511	7.4e-06	21.34	19.4	15.21	14.64	37707	A_12_P100346	W06F12.1d	(3, 1), (4, 1), (3, 2), (4, 2)
512	7.4e-06	3.66	3.18	2.45	2.49	43962	A_12_P131945	Y94H6A.10	(3, 1), (4, 1), (3, 2), (4, 2)
513	7.5e-06	1.8	1.34	1.12	1.1	5778	A_12_P114857	NM_001276950	(2, 1), (3, 1), (4, 1), (4, 2)
514	7.5e-06	2.21	2.39	3.16	3.41	19129	A_12_P117561	Y113G7B.14	(1, 3), (1, 4), (2, 3), (2, 4)
515	7.6e-06	13.6	11.8	9.88	9.4	59068	A_12_P118606	R04B5.6	(2, 1), (3, 1), (4, 1), (3, 2), (4, 2)
516	7.9e-06	28.97	22.34	20.4	20.2	31199	A_12_P120293	K09A9.1	(2, 1), (3, 1), (4, 1)
517	8.1e-06	1.44	1.68	2.22	2.12	52732	A_12_P141680	C06C3.11	(1, 2), (1, 3), (1, 4), (2, 3), (2, 4)
518	8.1e-06	21.72	16.07	10.59	10.33	26611	A_12_P103335	W10G11.2	(3, 1), (4, 1), (3, 2), (4, 2)
519	8.1e-06	0.51	0.8	1.51	1.48	33895	A_12_P109929	Y16B4A.2	(1, 3), (1, 4), (2, 3), (2, 4)
520	8.1e-06	4.84	3.86	3.46	3.16	50309	A_12_P112237	NM_059174	(2, 1), (3, 1), (4, 1), (4, 2)
521	8.1e-06	3.01	4	5.02	4.66	58859	A_12_P113653	Y51B9A.9	(1, 2), (1, 3), (1, 4), (2, 3)
522	8.1e-06	6.19	5.04	3.53	3.72	62823	A_12_P101115	F44F4.4	(3, 1), (4, 1), (3, 2), (4, 2)
523	8.2e-06	0.24	0.2	0.1	0.095	38734	A_12_P117330	F46B6.11	(3, 1), (4, 1), (3, 2), (4, 2)
524	8.2e-06	14.24	15.61	20.25	20.64	256	A_12_P115066	NM_001027444	(1, 3), (1, 4), (2, 3), (2, 4)
525	8.3e-06	7.45	7.14	5.25	4.98	36342	A_12_P111575	F54B11.3b.1	(3, 1), (4, 1), (3, 2), (4, 2)
526	8.4e-06	17.95	13.54	9.72	9.52	30866	A_12_P104259	C39E9.8a	(2, 1), (3, 1), (4, 1), (3, 2), (4, 2)
527	8.4e-06	9.73	7.46	6.79	6.81	47306	A_12_P110907	F44F4.3	(2, 1), (3, 1), (4, 1)
528	8.5e-06	1.75	1.61	0.6	0.57	337	A_12_P116265	W06G6.9	(3, 1), (4, 1), (3, 2), (4, 2)
529	8.5e-06	0.31	0.5	0.59	0.71	897	A_12_P112436	F08F3.10	(1, 2), (1, 3), (1, 4), (2, 4)
530	8.5e-06	5.86	5.47	4.01	3.89	12317	A_12_P104114	Y47D3B.9	(3, 1), (4, 1), (3, 2), (4, 2)
531	8.5e-06	95.75	74.03	49	53.83	1772	A_12_P115701	K08F8.1b.2	(3, 1), (4, 1), (3, 2), (4, 2)
532	8.6e-06	6.64	4.16	3.46	3.15	38071	A_12_P168309	A_12_P168309	(2, 1), (3, 1), (4, 1)
533	8.8e-06	7.41	9.31	11.14	11.14	49238	A_12_P107598	Y51H4A.8	(1, 2), (1, 3), (1, 4), (2, 3), (2, 4)
534	8.9e-06	25.91	21.59	19.84	18.15	8881	A_12_P111545	F57B9.1	(2, 1), (3, 1), (4, 1), (4, 2), (4, 3)
535	8.9e-06	0.78	0.87	1.3	1.26	57362	A_12_P109358	C13D9.1	(1, 3), (1, 4), (2, 3), (2, 4)
536	9e-06	0.59	0.33	0.17	0.22	32136	A_12_P113625	NM_068095	(2, 1), (3, 1), (4, 1), (3, 2)
537	9.1e-06	15.82	11.59	9.11	9.22	37341	A_12_P110267	C28H8.11a	(2, 1), (3, 1), (4, 1), (3, 2), (4, 2)
538	9.2e-06	0.73	0.49	0.27	0.32	11075	A_12_P108498	C45E5.1	(3, 1), (4, 1), (3, 2), (4, 2)
539	9.3e-06	8.78	6.34	5.88	5.8	44471	A_12_P118692	Y37D8A.6	(2, 1), (3, 1), (4, 1)
540	9.3e-06	129.75	171.91	270.08	326.49	41338	A_12_P102451	T15B7.3	(1, 3), (1, 4), (2, 3), (2, 4)
541	9.3e-06	2.71	1.74	1.23	1.5	33589	A_12_P110526	C02B4.2	(2, 1), (3, 1), (4, 1), (3, 2)
542	9.4e-06	4.53	3.25	3.1	2.91	48691	A_12_P105921	ZK1320.7	(2, 1), (3, 1), (4, 1)
543	9.5e-06	1.51	2.97	3.5	3.66	25937	A_12_P108765	H11E01.2	(1, 2), (1, 3), (1, 4)
544	9.5e-06	6.46	5.41	4.46	4.11	54071	A_12_P104635	W05H7.4a	(2, 1), (3, 1), (4, 1), (3, 2), (4, 2)
545	9.5e-06	0.6	0.45	0.27	0.32	6626	A_12_P140481	C44E4.8	(3, 1), (4, 1), (3, 2), (4, 2)
546	9.5e-06	0.33	0.48	0.65	0.76	54065	A_12_P111842	F49E12.12	(1, 2), (1, 3), (1, 4), (2, 4)
547	9.6e-06	12.76	10.69	6.46	7.39	22714	A_12_P180539	W10D5.1	(3, 1), (4, 1), (3, 2), (4, 2)
548	9.7e-06	29.32	26.88	17.77	19.53	50963	A_12_P117584	R11F4.1.1	(3, 1), (4, 1), (3, 2), (4, 2)
549	9.7e-06	3.9	3.27	2.72	2.76	24949	A_12_P113138	Y39E4B.9b	(2, 1), (3, 1), (4, 1), (3, 2), (4, 2)
550	9.8e-06	0.72	1.25	1.84	1.87	53714	A_12_P100779	T19C9.8	(1, 2), (1, 3), (1, 4)
551	1e-05	21.56	13.62	13.88	12.83	7579	A_12_P112947	NM_072569	(2, 1), (3, 1), (4, 1)
552	1e-05	0.079	0.24	0.3	0.37	28237	A_12_P132360	F59D12.2	(1, 2), (1, 3), (1, 4)
553	1.01e-05	3.77	2.91	2.33	2.32	42025	A_12_P117097	C33B4.4	(2, 1), (3, 1), (4, 1), (3, 2), (4, 2)
554	1.01e-05	2.46	1.9	1.74	1.64	46991	A_12_P105199	C03B1.13	(2, 1), (3, 1), (4, 1), (4, 2)
555	1.01e-05	2.78	1.91	1.88	1.92	52407	A_12_P110175	C56E10.4b	(2, 1), (3, 1), (4, 1)
556	1.02e-05	2.88	3.42	5	4.85	53813	A_12_P104464	T04C12.8	(1, 3), (1, 4), (2, 3), (2, 4)
557	1.02e-05	4.71	5.2	7.1	6.66	46943	A_12_P115446	Y47D3B.10.2	(1, 3), (1, 4), (2, 3), (2, 4)
558	1.03e-05	2.26	2.96	3.61	3.74	7979	A_12_P103687	NM_073835	(1, 2), (1, 3), (1, 4), (2, 3), (2, 4)
559	1.03e-05	0.43	1.02	1.33	1.19	19127	A_12_P100089	F44C4.3	(1, 2), (1, 3), (1, 4)
560	1.03e-05	0.033	0.51	0.04	0.03	29685	A_12_P133415	F08E10.5
561	1.06e-05	3.53	2.43	2.05	1.89	46300	A_12_P117827	C13A10.2	(2, 1), (3, 1), (4, 1), (4, 2)
562	1.07e-05	0.18	0.088	0.059	0.063	57784	A_12_P113972	K08D8.4a	(2, 1), (3, 1), (4, 1)
563	1.09e-05	8.09	5.99	5.05	4.88	18829	A_12_P101537	Y56A3A.6.2	(2, 1), (3, 1), (4, 1), (4, 2)
564	1.1e-05	0.37	0.29	0.15	0.18	37532	A_12_P101562	F18A11.5	(3, 1), (4, 1), (3, 2), (4, 2)
565	1.15e-05	1.56	2.07	2.56	2.56	19125	A_12_P112476	B0310.3	(1, 2), (1, 3), (1, 4), (2, 3), (2, 4)
566	1.17e-05	2.02	1.34	1.09	1.09	26272	A_12_P108531	C07A12.2	(2, 1), (3, 1), (4, 1)
567	1.17e-05	9.12	8.52	5.51	5.29	23502	A_12_P117896	H24K24.5	(3, 1), (4, 1), (3, 2), (4, 2)
568	1.19e-05	0.98	1.03	0.4	0.48	30034	A_12_P119550	W05B5.3a	(3, 1), (4, 1), (3, 2), (4, 2)
569	1.2e-05	14.76	13.56	38.18	32.66	21075	A_12_P159469	Y38E10A.13	(1, 3), (1, 4), (2, 3), (2, 4)
570	1.2e-05	1.22	1.33	0.9	0.87	2432	A_12_P102995	NM_072723	(3, 1), (4, 1), (3, 2), (4, 2)
571	1.2e-05	4.26	4.66	2.84	2.39	37109	A_12_P109432	ZK550.2	(3, 1), (4, 1), (3, 2), (4, 2)
572	1.22e-05	7.3	5.23	4.42	4.34	10384	A_12_P116788	NM_171556	(2, 1), (3, 1), (4, 1)
573	1.23e-05	0.28	0.22	0.073	0.087	13061	A_12_P111715	A_12_P111715	(3, 1), (4, 1), (3, 2), (4, 2)
574	1.24e-05	2.09	2.76	3.49	3.66	56165	A_12_P119315	NM_065000	(1, 2), (1, 3), (1, 4), (2, 3), (2, 4)
575	1.25e-05	6.44	5.85	8.56	8.53	48572	A_12_P177139	T24C2.5	(1, 3), (1, 4), (2, 3), (2, 4)
576	1.25e-05	8.76	6.54	5.64	5.48	50849	A_12_P138215	D2023.1d	(2, 1), (3, 1), (4, 1), (4, 2)
577	1.26e-05	4.93	4.51	5.79	6.75	54296	A_12_P108914	F35E12.4	(1, 3), (1, 4), (2, 3), (2, 4), (3, 4)
578	1.26e-05	0.14	0.33	0.63	0.62	988	A_12_P155065	Y32B12A.3	(1, 2), (1, 3), (1, 4)
579	1.28e-05	2.12	1.66	1.24	1.32	44855	A_12_P110272	K08F4.13	(2, 1), (3, 1), (4, 1), (3, 2), (4, 2)
580	1.29e-05	41.98	35.15	29.58	29.56	25304	A_12_P119820	F22D6.2.1	(2, 1), (3, 1), (4, 1), (3, 2), (4, 2)
581	1.3e-05	0.35	0.5	0.71	0.65	21217	A_12_P134460	Y43F8B.15	(1, 2), (1, 3), (1, 4), (2, 3)
582	1.32e-05	13.71	13.63	10.2	8.47	32910	A_12_P107143	C47B2.8	(3, 1), (4, 1), (3, 2), (4, 2)
583	1.32e-05	0.87	0.67	0.46	0.47	29583	A_12_P131586	NM_073799	(3, 1), (4, 1), (3, 2), (4, 2)
584	1.34e-05	5.31	2.96	3.4	3.16	49957	A_12_P112023	F57G8.7	(2, 1), (3, 1), (4, 1)
585	1.34e-05	4.35	2.9	2.57	2.54	50741	A_12_P138085	C27A7.8b	(2, 1), (3, 1), (4, 1)
586	1.34e-05	1.25	1.12	0.82	0.79	49635	A_12_P115987	F58B6.3a	(3, 1), (4, 1), (3, 2), (4, 2)
587	1.35e-05	2.03	2.26	3.21	3.04	44987	A_12_P150537	F54B8.17	(1, 3), (1, 4), (2, 3), (2, 4)
588	1.38e-05	7.85	6.79	5.22	5.1	43386	A_12_P108606	Y73C8B.1	(3, 1), (4, 1), (3, 2), (4, 2)
589	1.39e-05	14.57	9.48	8.65	8.78	57967	A_12_P102912	Y54G2A.8a	(2, 1), (3, 1), (4, 1)
590	1.39e-05	8.49	6.29	5.53	4.75	28754	A_12_P152522	Y54G2A.41	(2, 1), (3, 1), (4, 1), (4, 2)
591	1.39e-05	0.45	0.21	0.11	0.096	9505	A_12_P113010	C12D5.11	(2, 1), (3, 1), (4, 1), (3, 2), (4, 2)
592	1.39e-05	1.73	1.74	1.31	1.16	32253	A_12_P138875	C27D6.4a	(3, 1), (4, 1), (3, 2), (4, 2)
593	1.41e-05	4.06	4.87	5.7	6.11	54313	A_12_P139556	K08F9.1	(1, 2), (1, 3), (1, 4), (2, 3), (2, 4)
594	1.42e-05	4.35	3.19	2.48	2.66	4251	A_12_P104896	C28H8.11b.2	(2, 1), (3, 1), (4, 1), (3, 2)
595	1.42e-05	12.9	10.7	9.79	9.39	60118	A_12_P100224	C06G3.6	(2, 1), (3, 1), (4, 1), (3, 2), (4, 2)
596	1.42e-05	20.68	18.32	15.03	14.74	42084	A_12_P117843	R13G10.1	(2, 1), (3, 1), (4, 1), (3, 2), (4, 2)
597	1.42e-05	3.17	2.66	2.04	1.78	21711	A_12_P104415	F38B2.2	(3, 1), (4, 1), (3, 2), (4, 2)
598	1.44e-05	6.01	6.63	9.26	8.63	7849	A_12_P103936	R07B7.4.1	(1, 3), (1, 4), (2, 3), (2, 4)
599	1.45e-05	14.46	11.37	9.55	9.07	41155	A_12_P115747	D2023.1b.1	(2, 1), (3, 1), (4, 1), (3, 2), (4, 2)
600	1.46e-05	1.54	1.63	2.21	2.58	44692	A_12_P143840	C30G7.4.1	(1, 3), (1, 4), (2, 3), (2, 4)
601	1.46e-05	1.72	1.27	1.03	1.02	39805	A_12_P146660	Y54G2A.44	(2, 1), (3, 1), (4, 1), (3, 2), (4, 2)
602	1.47e-05	1.53	0.73	0.92	0.91	3558	A_12_P104890	H06I04.7	(2, 1), (3, 1), (4, 1)
603	1.47e-05	4.94	3.63	3.11	3.03	53980	A_12_P118214	F54B11.3b.2	(2, 1), (3, 1), (4, 1)
604	1.5e-05	5.33	4.3	3.84	3.54	14162	A_12_P104836	T10B10.3.1	(2, 1), (3, 1), (4, 1), (4, 2)
605	1.5e-05	72.34	62.17	52.5	45.91	45610	A_12_P118346	F53A9.7	(3, 1), (4, 1), (3, 2), (4, 2)
606	1.51e-05	1.18	0.72	0.44	0.42	45985	A_12_P108872	NM_068098	(2, 1), (3, 1), (4, 1), (3, 2), (4, 2)
607	1.52e-05	9	6.72	6.03	5.82	25251	A_12_P101525	C06H5.1	(2, 1), (3, 1), (4, 1)
608	1.53e-05	3.86	2.46	2.26	2.02	16914	A_12_P104520	NM_071468	(2, 1), (3, 1), (4, 1)
609	1.53e-05	0.19	0.22	0.3	0.36	10155	A_12_P114883	T21D12.9c.1	(1, 3), (1, 4), (2, 3), (2, 4)
610	1.57e-05	49.55	34.74	28.3	28.54	1519	A_12_P117692	W05E7.1	(2, 1), (3, 1), (4, 1)
611	1.59e-05	1.29	1.39	0.99	0.88	9365	A_12_P113068	FN880773	(3, 1), (4, 1), (3, 2), (4, 2)
612	1.61e-05	6.44	4.13	3.44	3.06	27999	A_12_P168310	A_12_P168310	(2, 1), (3, 1), (4, 1)
613	1.64e-05	1.84	2.11	2.87	2.83	1745	A_12_P120329	D1053.4	(1, 3), (1, 4), (2, 3), (2, 4)
614	1.65e-05	0.39	0.42	0.25	0.17	47761	A_12_P117298	Y45G12C.1	(3, 1), (4, 1), (3, 2), (4, 2)
615	1.66e-05	72.89	60.2	56.21	50.55	53525	A_12_P130381	AF304122	(2, 1), (3, 1), (4, 1), (4, 2), (4, 3)
616	1.67e-05	12.97	10.93	9.48	8.96	59961	A_12_P119326	F42G2.2	(2, 1), (3, 1), (4, 1), (3, 2), (4, 2)
617	1.68e-05	2.87	4.34	5.51	5.89	62768	A_12_P119844	F28H7.3	(1, 2), (1, 3), (1, 4), (2, 4)
618	1.69e-05	1.91	1.25	1.15	1.1	53070	A_12_P147505	T26H5.10	(2, 1), (3, 1), (4, 1)
619	1.69e-05	772.68	712.16	541.46	523.59	33756	A_12_P168885	AU205113	(3, 1), (4, 1), (3, 2), (4, 2)
620	1.73e-05	1.98	1.61	1.25	1.18	51581	A_12_P107735	Y34D9A.8b	(3, 1), (4, 1), (3, 2), (4, 2)
621	1.76e-05	16.72	16.2	12.6	11.5	38150	A_12_P109201	NM_068568	(3, 1), (4, 1), (3, 2), (4, 2)
622	1.79e-05	5.46	5.38	3.66	3.56	7819	A_12_P117638	C35C5.10a	(3, 1), (4, 1), (3, 2), (4, 2)
623	1.79e-05	0.61	0.44	0.36	0.27	37925	A_12_P136405	A_12_P136405	(3, 1), (4, 1), (4, 2)
624	1.79e-05	29.59	34.73	41.7	41.35	61760	A_12_P110435	T04G9.5.1	(1, 2), (1, 3), (1, 4), (2, 3), (2, 4)
625	1.8e-05	5.12	4.63	7.06	7.36	10892	A_12_P114738	Y55D5A.1a	(1, 3), (1, 4), (2, 3), (2, 4)
626	1.81e-05	0.043	0.24	0.24	0.14	35175	A_12_P117190	NM_060938
627	1.81e-05	0.92	0.34	0.23	0.23	30424	A_12_P157085	F13E9.14	(2, 1), (3, 1), (4, 1)
628	1.83e-05	1.47	1.81	2.99	2.83	50624	A_12_P108315	TC198565	(1, 3), (1, 4), (2, 3), (2, 4)
629	1.85e-05	984.96	883.3	684.14	633	19069	A_12_P120225	T20G5.7	(3, 1), (4, 1), (3, 2), (4, 2)
630	1.9e-05	6.39	5.83	4.04	3.91	17145	A_12_P105290	C24B5.1	(3, 1), (4, 1), (3, 2), (4, 2)
631	1.9e-05	12.71	14.27	18.32	18.74	14628	A_12_P102720	Y57A10B.3	(1, 3), (1, 4), (2, 3), (2, 4)
632	1.91e-05	22.32	15.46	11.72	10.98	1825	A_12_P138385	C39E9.8b	(2, 1), (3, 1), (4, 1), (4, 2)
633	1.92e-05	1.4	1.42	0.96	0.89	24989	A_12_P152717	Y43F4B.3	(3, 1), (4, 1), (3, 2), (4, 2)
634	1.93e-05	1.98	2.13	1.28	1.31	56276	A_12_P116940	T20F7.3	(3, 1), (4, 1), (3, 2), (4, 2)
635	1.95e-05	2.68	2.56	7.68	7.18	33226	A_12_P117900	Y38E10A.26	(1, 3), (1, 4), (2, 3), (2, 4)
636	1.95e-05	6.9	5.38	4.41	4.35	22053	A_12_P137225	Y60A3A.27	(2, 1), (3, 1), (4, 1), (3, 2), (4, 2)
637	1.96e-05	0.51	0.77	1.07	1.1	62469	A_12_P140685	NM_001026043	(1, 2), (1, 3), (1, 4), (2, 4)
638	1.97e-05	2.54	2.98	3.87	3.65	15277	A_12_P143776	E04D5.4	(1, 2), (1, 3), (1, 4), (2, 3), (2, 4)
639	1.98e-05	2.92	4.07	4.7	5.37	49586	A_12_P107493	F14F9.3	(1, 2), (1, 3), (1, 4), (2, 4)
640	1.98e-05	5.44	4.86	6.27	7	60583	A_12_P108683	C14F11.5a	(1, 3), (1, 4), (2, 3), (2, 4)
641	1.98e-05	2.6	2.92	4.19	3.6	15593	A_12_P179504	C37C3.8a.3	(1, 3), (1, 4), (2, 3), (2, 4)
642	1.99e-05	12.36	5.98	6.48	5.92	1261	A_12_P106978	F32H5.3a	(2, 1), (3, 1), (4, 1)
643	1.99e-05	5.21	4.25	3.5	2.96	12142	A_12_P139581	T01B10.4b	(3, 1), (4, 1), (4, 2)
644	2e-05	0.3	0.46	1.05	1.37	22815	A_12_P111152	C15C6.1	(1, 3), (1, 4), (2, 3), (2, 4)
645	2.01e-05	0.072	0.089	0.09	0.033	29142	A_12_P169119	A_12_P169119	(4, 1), (4, 2), (4, 3)
646	2.01e-05	0.73	0.51	0.43	0.45	37490	A_12_P105263	T02C1.2	(2, 1), (3, 1), (4, 1)
647	2.03e-05	14.78	12.56	10.64	11.06	10653	A_12_P109453	F01F1.1c	(2, 1), (3, 1), (4, 1), (3, 2), (4, 2)
648	2.03e-05	2.2	1.92	1.35	1.36	51987	A_12_P111737	K08E4.3	(3, 1), (4, 1), (3, 2), (4, 2)
649	2.03e-05	0.85	0.85	0.61	0.55	47759	A_12_P178720	F25G6.1	(3, 1), (4, 1), (3, 2), (4, 2)
650	2.03e-05	3.56	3.89	5.5	5.1	50436	A_12_P152822	Y48G10A.7	(1, 3), (1, 4), (2, 3), (2, 4)
651	2.04e-05	0.54	0.85	1.33	1.52	35199	A_12_P107964	K08E5.3b	(1, 3), (1, 4), (2, 4)
652	2.06e-05	0.76	1.18	1.2	1.28	41845	A_12_P159521	NM_070061	(1, 2), (1, 3), (1, 4)
653	2.07e-05	296.22	196.21	169.39	159.8	44274	A_12_P147085	Y48E1B.9	(2, 1), (3, 1), (4, 1)
654	2.1e-05	0.15	0.27	0.26	0.07	23380	A_12_P102855	NP012679	(4, 1), (4, 2), (4, 3)
655	2.11e-05	11.7	8.62	7.32	7.7	53921	A_12_P100985	W01D2.2b	(2, 1), (3, 1), (4, 1)
656	2.14e-05	12.46	11.11	7.38	8.51	47581	A_12_P100608	F22B7.9	(3, 1), (4, 1), (3, 2), (4, 2)
657	2.14e-05	4.91	4.76	3.51	3.03	34328	A_12_P146821	Y62H9A.15a	(3, 1), (4, 1), (3, 2), (4, 2)
658	2.19e-05	0.95	0.66	0.51	0.48	21722	A_12_P120048	W07G4.6	(2, 1), (3, 1), (4, 1), (4, 2)
659	2.22e-05	28.87	22.49	17.47	15.48	29888	A_12_P111125	NM_062173	(3, 1), (4, 1), (4, 2)
660	2.23e-05	0.71	0.56	0.33	0.33	21746	A_12_P138315	D2063.1	(3, 1), (4, 1), (3, 2), (4, 2)
661	2.24e-05	0.69	0.51	0.34	0.35	12326	A_12_P109591	C54F6.10	(3, 1), (4, 1), (3, 2), (4, 2)
662	2.25e-05	12.41	13.49	17.93	20.5	14786	A_12_P111978	E04F6.6	(1, 3), (1, 4), (2, 3), (2, 4)
663	2.25e-05	9.31	8.42	7.3	6.36	56785	A_12_P116717	D2013.8a.2	(3, 1), (4, 1), (3, 2), (4, 2), (4, 3)
664	2.28e-05	12.04	9.35	7.85	7.47	33458	A_12_P114778	C24G6.4.1	(2, 1), (3, 1), (4, 1), (4, 2)
665	2.28e-05	3.52	2.82	1.87	2.01	13007	A_12_P116377	C25E10.5	(3, 1), (4, 1), (3, 2), (4, 2)
666	2.29e-05	278.09	424.84	512.53	498.81	38338	A_12_P115454	F45D11.14	(1, 2), (1, 3), (1, 4)
667	2.3e-05	31.86	25.97	20.41	18.97	32907	A_12_P110056	F53E4.1b	(3, 1), (4, 1), (3, 2), (4, 2)
668	2.31e-05	2.04	1.6	1.44	1.27	59946	A_12_P172216	Y7A9D.1	(2, 1), (3, 1), (4, 1), (4, 2)
669	2.36e-05	0.41	0.57	1.72	2.28	4018	A_12_P110162	H10E21.4	(1, 3), (1, 4), (2, 3), (2, 4)
670	2.36e-05	1.96	1.9	2.87	3.04	18483	A_12_P118876	C05G6.1	(1, 3), (1, 4), (2, 3), (2, 4)
671	2.37e-05	2.95	3.38	5.1	5.42	23707	A_12_P100177	F32A7.3b	(1, 3), (1, 4), (2, 3), (2, 4)
672	2.39e-05	123.35	102.57	88.1	85.61	54343	A_12_P108561	T21C12.2	(2, 1), (3, 1), (4, 1), (3, 2), (4, 2)
673	2.4e-05	18.15	15.85	12.09	12.26	15809	A_12_P166419	Y69A2AR.7b.2	(3, 1), (4, 1), (3, 2), (4, 2)
674	2.43e-05	0.73	0.86	0.55	0.53	30446	A_12_P167694	NM_065839	(3, 1), (4, 1), (3, 2), (4, 2)
675	2.44e-05	3.03	2.58	1.9	1.73	41681	A_12_P141671	C05D11.7a.1	(3, 1), (4, 1), (3, 2), (4, 2)
676	2.45e-05	4.13	6.14	6.2	6.67	26081	A_12_P116917	C01B4.6	(1, 2), (1, 3), (1, 4)
677	2.46e-05	13.41	10.29	10.02	8.91	3586	A_12_P116496	T28D6.2	(2, 1), (3, 1), (4, 1), (4, 2)
678	2.47e-05	42.37	41.3	27.72	27.15	16310	A_12_P113185	F40F9.9.1	(3, 1), (4, 1), (3, 2), (4, 2)
679	2.51e-05	5.5	4.33	3.56	3.25	28272	A_12_P178094	W05H7.4b	(2, 1), (3, 1), (4, 1), (4, 2)
680	2.51e-05	0.54	0.38	0.29	0.26	34321	A_12_P102974	NM_001267445	(2, 1), (3, 1), (4, 1), (4, 2)
681	2.52e-05	0.61	0.58	0.35	0.39	53313	A_12_P117391	NM_001269344	(3, 1), (4, 1), (3, 2), (4, 2)
682	2.52e-05	16.82	12.16	11.04	10.24	18977	A_12_P102118	C09F12.1	(2, 1), (3, 1), (4, 1)
683	2.53e-05	NA	0.37	0.032	0.028	12660	A_12_P108779	NP021560
684	2.56e-05	1.89	1.48	1.15	1.23	1933	A_12_P131140	NM_001129171	(2, 1), (3, 1), (4, 1), (3, 2)
685	2.56e-05	6.44	3.28	3.21	2.73	36441	A_12_P110718	F19B10.4	(2, 1), (3, 1), (4, 1)
686	2.57e-05	13.32	15.24	18.8	18.01	11265	A_12_P149295	F41G3.18.1	(1, 2), (1, 3), (1, 4), (2, 3), (2, 4)
687	2.58e-05	7.64	7.44	6.3	5.52	33727	A_12_P136500	B0284.1	(3, 1), (4, 1), (3, 2), (4, 2), (4, 3)
688	2.59e-05	0.91	0.47	0.36	0.36	45784	A_12_P109512	F14F7.5	(2, 1), (3, 1), (4, 1)
689	2.59e-05	2.67	3.66	3.87	3.73	20889	A_12_P109808	NM_073047	(1, 2), (1, 3), (1, 4)
690	2.64e-05	5.35	4.31	3.47	3.52	3691	A_12_P101855	Y48E1C.3	(2, 1), (3, 1), (4, 1), (3, 2), (4, 2)
691	2.67e-05	33.02	28.23	24.74	24.11	23461	A_12_P113426	W01B11.6a.1	(2, 1), (3, 1), (4, 1), (3, 2), (4, 2)
692	2.71e-05	51.28	41.7	34.74	35.95	49230	A_12_P112810	EC018586	(2, 1), (3, 1), (4, 1), (3, 2), (4, 2)
693	2.73e-05	88.76	71.9	63.8	57.08	32596	A_12_P105187	W07G4.5a	(2, 1), (3, 1), (4, 1), (4, 2)
694	2.74e-05	1.51	1.41	0.8	0.79	17517	A_12_P118325	T07D1.3	(3, 1), (4, 1), (3, 2), (4, 2)
695	2.77e-05	16.03	12.92	11.74	10.99	16506	A_12_P109896	B0546.2.1	(2, 1), (3, 1), (4, 1), (4, 2)
696	2.78e-05	1.24	1.46	1.97	1.97	46500	A_12_P119336	Y41G9A.3	(1, 3), (1, 4), (2, 3), (2, 4)
697	2.79e-05	5.5	7.03	10.13	12.28	5770	A_12_P104535	Y57A10A.23	(1, 3), (1, 4), (2, 3), (2, 4)
698	2.79e-05	6.83	9.51	9.78	10.01	36417	A_12_P116122	T03E6.8	(1, 2), (1, 3), (1, 4)
699	2.83e-05	0.54	0.61	0.43	0.33	13694	A_12_P113476	C14C11.5	(4, 1), (3, 2), (4, 2)
700	2.83e-05	6.98	5.97	4.88	4.54	43491	A_12_P141290	K08D9.4	(3, 1), (4, 1), (3, 2), (4, 2)
701	2.84e-05	1.09	0.82	0.68	0.71	6683	A_12_P107266	T26C12.4	(2, 1), (3, 1), (4, 1)
702	2.84e-05	3.53	4.4	5.52	5.76	20703	A_12_P101325	C07G3.2	(1, 2), (1, 3), (1, 4), (2, 3), (2, 4)
703	2.85e-05	62.48	53.69	44.49	43.22	21514	A_12_P115088	R12E2.1	(2, 1), (3, 1), (4, 1), (3, 2), (4, 2)
704	3e-05	4.26	4.76	2.11	2.41	22131	A_12_P112740	C09H5.2b	(3, 1), (4, 1), (3, 2), (4, 2)
705	3.03e-05	0.6	0.5	0.36	0.31	3523	A_12_P131920	NM_001029817	(3, 1), (4, 1), (3, 2), (4, 2)
706	3.06e-05	3.75	3.28	4.63	4.9	60918	A_12_P100516	F31D4.8	(1, 3), (1, 4), (2, 3), (2, 4)
707	3.06e-05	2.79	1.72	1	0.93	21637	A_12_P112324	NM_062582	(3, 1), (4, 1), (3, 2), (4, 2)
708	3.07e-05	2.81	2.58	1.48	1.63	41823	A_12_P107689	NM_074220	(3, 1), (4, 1), (3, 2), (4, 2)
709	3.11e-05	15.31	14.31	10.02	9.67	41832	A_12_P106767	H37A05.1	(3, 1), (4, 1), (3, 2), (4, 2)
710	3.11e-05	1.62	0.97	1	0.77	9489	A_12_P113225	C52D10.1	(2, 1), (3, 1), (4, 1)
711	3.14e-05	1.78	2.08	3.16	3.18	29287	A_12_P154031	NM_069272	(1, 3), (1, 4), (2, 3), (2, 4)
712	3.18e-05	0.039	0.12	0.04	0.031	21977	A_12_P138436	C55C3.7	(1, 2), (3, 2), (4, 2)
713	3.2e-05	3.38	3.36	5.48	5.39	34865	A_12_P108739	C40H1.7	(1, 3), (1, 4), (2, 3), (2, 4)
714	3.21e-05	4.11	3.57	2.8	2.97	50434	A_12_P173013	NM_071172	(3, 1), (4, 1), (3, 2), (4, 2)
715	3.23e-05	15.07	13.25	11.45	10.99	46585	A_12_P117484	C34F6.11	(2, 1), (3, 1), (4, 1), (3, 2), (4, 2)
716	3.23e-05	1.04	0.63	0.55	0.69	4353	A_12_P139971	NM_060088	(2, 1), (3, 1), (4, 1)
717	3.29e-05	0.22	0.11	0.047	0.051	10292	A_12_P111447	C09H5.9	(3, 1), (4, 1), (3, 2), (4, 2)
718	3.3e-05	0.18	0.21	0.082	0.097	37516	A_12_P118024	T19H12.4	(3, 1), (4, 1), (3, 2), (4, 2)
719	3.33e-05	2.19	1.71	1.45	1.48	36539	A_12_P118039	F10B5.3	(2, 1), (3, 1), (4, 1)
720	3.33e-05	9.57	5.28	6.13	5.73	23503	A_12_P153800	T20D4.10	(2, 1), (3, 1), (4, 1)
721	3.34e-05	5.94	5.12	4.45	4.3	42396	A_12_P106788	R107.8	(2, 1), (3, 1), (4, 1), (3, 2), (4, 2)
722	3.35e-05	18.73	23.45	30.48	31.23	25278	A_12_P178409	TC208736	(1, 3), (1, 4), (2, 3), (2, 4)
723	3.38e-05	5.79	5.18	4.52	4.09	4876	A_12_P150225	F31E9.3	(3, 1), (4, 1), (3, 2), (4, 2)
724	3.4e-05	2.26	2.31	3.19	3.22	54977	A_12_P106687	F49E12.10	(1, 3), (1, 4), (2, 3), (2, 4)
725	3.44e-05	42.68	50.8	66.47	65.39	36728	A_12_P102000	NM_068085	(1, 3), (1, 4), (2, 3), (2, 4)
726	3.44e-05	4.74	2.96	2.06	1.94	38923	A_12_P110004	F41C3.1	(2, 1), (3, 1), (4, 1), (4, 2)
727	3.46e-05	7.45	4.78	4.79	4.88	49972	A_12_P156150	T24B8.4	(2, 1), (3, 1), (4, 1)
728	3.46e-05	48.5	48.81	32.73	31.41	43973	A_12_P115183	A_12_P115183	(3, 1), (4, 1), (3, 2), (4, 2)
729	3.5e-05	4.6	3.5	2.82	3.02	48118	A_12_P114587	R09E10.7	(2, 1), (3, 1), (4, 1), (3, 2)
730	3.51e-05	2.31	2.02	1.42	1.32	46178	A_12_P117798	NM_076763	(3, 1), (4, 1), (3, 2), (4, 2)
731	3.51e-05	0.85	0.12	NA	0.045	47617	A_12_P114810	T28C12.1
732	3.52e-05	0.04	0.86	NA	0.03	10388	A_12_P119016	T13A10.9
733	3.52e-05	1.17	0.98	0.66	0.85	49771	A_12_P143781	F01F1.1b	(3, 1), (4, 1), (3, 2), (3, 4)
734	3.56e-05	0.97	0.84	0.66	0.56	45297	A_12_P114499	T04D1.2	(3, 1), (4, 1), (3, 2), (4, 2)
735	3.58e-05	1.88	2.2	2.82	3.01	54367	A_12_P109429	F09G8.5	(1, 3), (1, 4), (2, 3), (2, 4)
736	3.59e-05	1	1.31	1.46	1.52	35772	A_12_P105968	T10B9.8	(1, 2), (1, 3), (1, 4)
737	3.59e-05	24.43	22.33	15.67	16.35	945	A_12_P116879	Y38F1A.8	(3, 1), (4, 1), (3, 2), (4, 2)
738	3.6e-05	1.09	0.98	0.65	0.58	308	A_12_P103104	Y47G6A.30	(3, 1), (4, 1), (3, 2), (4, 2)
739	3.61e-05	8.73	5.88	6.06	6.3	50709	A_12_P117029	C08A9.1.2	(2, 1), (3, 1), (4, 1)
740	3.61e-05	4.77	6	8.24	7.65	2588	A_12_P104238	T26H5.4	(1, 3), (1, 4), (2, 3), (2, 4)
741	3.65e-05	1.36	1.8	2.21	2.33	55807	A_12_P104576	F27D9.2	(1, 2), (1, 3), (1, 4), (2, 4)
742	3.66e-05	3.94	3.64	3.01	3.01	59125	A_12_P120169	C33G8.11.1	(3, 1), (4, 1), (3, 2), (4, 2)
743	3.68e-05	0.1	0.069	0.18	0.26	3856	A_12_P136311	A_12_P136311	(1, 4), (2, 3), (2, 4)
744	3.68e-05	14.54	9.5	7.94	7.62	17095	A_12_P115314	NM_001267391	(2, 1), (3, 1), (4, 1)
745	3.68e-05	0.88	1.45	1.66	2.24	3655	A_12_P101495	C45H4.11	(1, 2), (1, 3), (1, 4), (2, 4)
746	3.68e-05	0.33	0.36	0.66	0.64	43933	A_12_P156541	K02A2.5	(1, 3), (1, 4), (2, 3), (2, 4)
747	3.71e-05	0.68	0.51	0.34	0.28	29829	A_12_P106427	NR_052792	(3, 1), (4, 1), (3, 2), (4, 2)
748	3.71e-05	4.07	3.64	2.68	2.64	62468	A_12_P107308	R02C2.4	(3, 1), (4, 1), (3, 2), (4, 2)
749	3.71e-05	2.97	3.1	1.96	2.01	37901	A_12_P176050	NM_073979	(3, 1), (4, 1), (3, 2), (4, 2)
750	3.71e-05	1.56	1.11	0.88	0.92	26561	A_12_P111899	Y34F4.4	(2, 1), (3, 1), (4, 1)
751	3.72e-05	3.39	4.07	4.6	4.75	32460	A_12_P116777	Y46C8AL.9a	(1, 2), (1, 3), (1, 4), (2, 3), (2, 4)
752	3.73e-05	51.83	34.72	31.91	28.57	36247	A_12_P112437	Y45F10D.6	(2, 1), (3, 1), (4, 1)
753	3.73e-05	22.72	18.71	16.06	16.17	7199	A_12_P111702	T28B8.1.1	(2, 1), (3, 1), (4, 1), (3, 2), (4, 2)
754	3.77e-05	0.21	0.39	0.53	0.6	3265	A_12_P100545	R08F11.7	(1, 2), (1, 3), (1, 4)
755	3.78e-05	9.42	8.74	12.8	12.11	10458	A_12_P134908	NM_077141	(1, 3), (1, 4), (2, 3), (2, 4)
756	3.78e-05	30.42	22.69	18.6	19.17	6007	A_12_P100831	C05B5.8	(2, 1), (3, 1), (4, 1)
757	3.78e-05	10.89	6.71	7.79	7.32	49955	A_12_P149485	F58G6.9b.2	(2, 1), (3, 1), (4, 1)
758	3.79e-05	16.88	14.45	12.89	12.63	27622	A_12_P118672	F35D11.3.1	(2, 1), (3, 1), (4, 1), (3, 2), (4, 2)
759	3.79e-05	35.67	31.72	26.13	25.2	58173	A_12_P137206	Y110A7A.21	(3, 1), (4, 1), (3, 2), (4, 2)
760	3.83e-05	5.76	5.66	4	3.79	30127	A_12_P115556	Y106G6H.1	(3, 1), (4, 1), (3, 2), (4, 2)
761	3.85e-05	194.94	174	149.46	145.5	1346	A_12_P180384	NM_058797	(2, 1), (3, 1), (4, 1), (3, 2), (4, 2)
762	3.85e-05	3.39	2.95	1.75	1.54	24572	A_12_P111816	T06C12.14	(3, 1), (4, 1), (3, 2), (4, 2)
763	3.89e-05	3.41	2.77	2.23	2.12	34292	A_12_P103490	M02H5.3	(2, 1), (3, 1), (4, 1), (3, 2), (4, 2)
764	3.91e-05	1.66	1.74	1.22	1.12	47484	A_12_P115401	F47C10.2	(3, 1), (4, 1), (3, 2), (4, 2)
765	3.94e-05	30.36	27.44	22.78	22.65	11041	A_12_P108388	Y110A7A.7	(3, 1), (4, 1), (3, 2), (4, 2)
766	3.96e-05	8.64	6.11	5.8	5.84	43351	A_12_P131446	T25F10.2.2	(2, 1), (3, 1), (4, 1)
767	3.98e-05	9.33	8.21	12.67	11.29	6540	A_12_P110569	F53B2.8	(1, 3), (1, 4), (2, 3), (2, 4)
768	3.99e-05	2.08	1.98	1.55	1.33	27508	A_12_P115795	Y40B1A.4	(3, 1), (4, 1), (3, 2), (4, 2)
769	4e-05	0.75	0.91	0.45	0.32	8165	A_12_P104760	NM_073220	(3, 1), (4, 1), (3, 2), (4, 2)
770	4e-05	0.1	0.21	0.15	0.22	50732	A_12_P119959	ZK673.9	(1, 2), (1, 4), (3, 2), (3, 4)
771	4.01e-05	0.41	0.27	0.19	0.18	14228	A_12_P107096	K11G9.5	(2, 1), (3, 1), (4, 1), (4, 2)
772	4.01e-05	0.13	0.27	0.32	0.065	28969	A_12_P103157	C44C3.1	(1, 3), (4, 2), (4, 3)
773	4.01e-05	20.6	26.53	28.36	30.45	31814	A_12_P107845	T01E8.1.1	(1, 2), (1, 3), (1, 4)
774	4.04e-05	0.54	0.52	0.22	0.24	6497	A_12_P165999	F45E6.4	(3, 1), (4, 1), (3, 2), (4, 2)
775	4.05e-05	4.66	4.56	6.56	7.05	38989	A_12_P114473	F44A6.5	(1, 3), (1, 4), (2, 3), (2, 4)
776	4.06e-05	13.66	18.22	23.08	23.96	61978	A_12_P116440	F57F5.1	(1, 2), (1, 3), (1, 4), (2, 4)
777	4.07e-05	1.79	1.56	1.1	0.94	10894	A_12_P109952	M04G12.1b	(3, 1), (4, 1), (3, 2), (4, 2)
778	4.08e-05	2.38	1.96	1.35	1.42	4766	A_12_P117351	C16C2.2a.1	(3, 1), (4, 1), (3, 2), (4, 2)
779	4.08e-05	1.62	1.01	0.88	0.83	45140	A_12_P116285	NM_070245	(2, 1), (3, 1), (4, 1)
780	4.09e-05	39.61	33.07	30.99	28.39	19612	A_12_P175540	ZK1073.1.1	(2, 1), (3, 1), (4, 1), (4, 2)
781	4.14e-05	1.15	0.73	0.5	0.46	58882	A_12_P111963	ZK622.2	(2, 1), (3, 1), (4, 1), (4, 2)
782	4.15e-05	3.67	3.09	2.03	1.91	5165	A_12_P150566	F12B6.2d	(3, 1), (4, 1), (3, 2), (4, 2)
783	4.17e-05	2.99	3.48	4.26	4.12	34434	A_12_P108326	C05G5.3	(1, 2), (1, 3), (1, 4), (2, 3), (2, 4)
784	4.18e-05	0.16	0.15	0.044	0.065	26329	A_12_P132510	F47H4.3
785	4.23e-05	1.51	2.01	2.58	2.63	28224	A_12_P118063	T21B6.3	(1, 2), (1, 3), (1, 4), (2, 4)
786	4.24e-05	1.22	1.2	1.82	1.73	37637	A_12_P120104	NM_001027122	(1, 3), (1, 4), (2, 3), (2, 4)
787	4.27e-05	7.33	6.25	5.16	4.89	9964	A_12_P112742	F26E4.7a	(3, 1), (4, 1), (3, 2), (4, 2)
788	4.42e-05	10.57	12.16	20.8	26.41	9619	A_12_P102307	F29B9.9	(1, 3), (1, 4), (2, 3), (2, 4)
789	4.42e-05	5.29	6.8	8.23	8.36	52252	A_12_P117746	C54D2.4a	(1, 2), (1, 3), (1, 4), (2, 4)
790	4.43e-05	0.46	0.58	0.89	0.94	27861	A_12_P145240	B0365.5a	(1, 3), (1, 4), (2, 3), (2, 4)
791	4.45e-05	24.47	18.35	16.86	15.67	33125	A_12_P109752	F56C9.7.1	(2, 1), (3, 1), (4, 1)
792	4.46e-05	2.53	2.09	1.69	1.62	5961	A_12_P116748	Y53G8AR.7a	(3, 1), (4, 1), (3, 2), (4, 2)
793	4.47e-05	18.34	16.16	14.56	14.06	22956	A_12_P103035	K04F10.1	(2, 1), (3, 1), (4, 1), (3, 2), (4, 2)
794	4.48e-05	56.53	54.17	44.24	42.44	31146	A_12_P109065	C02F5.7a.2	(3, 1), (4, 1), (3, 2), (4, 2)
795	4.48e-05	7.52	4.59	4.9	4.97	11100	A_12_P102049	C15C8.3	(2, 1), (3, 1), (4, 1)
796	4.49e-05	6.02	4.17	3.53	3.69	37128	A_12_P110568	C27A7.8a	(2, 1), (3, 1), (4, 1)
797	4.52e-05	3.32	4.08	5.01	4.88	41749	A_12_P102929	F08C6.7	(1, 2), (1, 3), (1, 4), (2, 3), (2, 4)
798	4.52e-05	0.1	0.47	0.62	0.64	55109	A_12_P118303	ZK488.7	(1, 2), (1, 3), (1, 4)
799	4.55e-05	0.44	0.31	0.21	0.18	25056	A_12_P142580	NM_061987	(3, 1), (4, 1), (4, 2)
800	4.58e-05	3.46	2.69	1.93	1.76	29927	A_12_P109519	T16G1.6	(3, 1), (4, 1), (3, 2), (4, 2)
801	4.59e-05	2.44	2.31	1.64	1.5	37333	A_12_P114726	K07G5.4	(3, 1), (4, 1), (3, 2), (4, 2)
802	4.73e-05	0.9	0.78	0.5	0.44	47616	A_12_P114261	R134.1	(3, 1), (4, 1), (3, 2), (4, 2)
803	4.79e-05	60.36	50.33	36.53	31.05	34036	A_12_P148130	F26A3.4.1	(3, 1), (4, 1), (3, 2), (4, 2)
804	4.81e-05	3.24	2.44	1.67	1.98	61063	A_12_P113677	M02D8.4a	(3, 1), (4, 1), (3, 2)
805	4.82e-05	0.46	0.47	0.7	0.72	52952	A_12_P103724	R09D1.12	(1, 3), (1, 4), (2, 3), (2, 4)
806	4.84e-05	1.32	1.22	0.93	0.83	29534	A_12_P107106	NM_171007	(3, 1), (4, 1), (3, 2), (4, 2)
807	4.85e-05	11.17	6.95	8.04	7.64	49170	A_12_P105125	F58G6.9a	(2, 1), (3, 1), (4, 1)
808	4.85e-05	2.76	2.86	3.86	4.03	58886	A_12_P119706	Y53C12A.2.1	(1, 3), (1, 4), (2, 3), (2, 4)
809	4.85e-05	4.32	3.26	2.64	2.71	56271	A_12_P102684	K06B4.10	(2, 1), (3, 1), (4, 1)
810	4.91e-05	4.61	3.56	3.49	3.11	44200	A_12_P109067	M02H5.6	(2, 1), (3, 1), (4, 1)
811	4.93e-05	1.59	1.05	0.87	0.67	56179	A_12_P115190	C36C5.14	(2, 1), (3, 1), (4, 1), (4, 2)
812	4.94e-05	13.23	10.03	8.91	9.01	49753	A_12_P110632	Y71F9B.1	(2, 1), (3, 1), (4, 1)
813	4.95e-05	88.48	55.13	46.41	41.89	31697	A_12_P116588	NM_064257	(2, 1), (3, 1), (4, 1)
814	4.96e-05	3.5	3.27	2.16	1.92	45753	A_12_P177980	R08E3.4b	(3, 1), (4, 1), (3, 2), (4, 2)
815	5.01e-05	1.22	0.9	0.71	0.69	46833	A_12_P133706	T25B9.12	(2, 1), (3, 1), (4, 1)
816	5.08e-05	89.36	118.92	144.03	135.27	24080	A_12_P119965	F54D8.3a.3	(1, 2), (1, 3), (1, 4)
817	5.1e-05	6.31	7.28	9.77	11.71	56002	A_12_P111689	C52G5.2	(1, 3), (1, 4), (2, 3), (2, 4)
818	5.11e-05	107.72	195.46	510.98	569.43	9275	A_12_P115818	F41F3.3.1	(1, 3), (1, 4), (2, 3), (2, 4)
819	5.11e-05	0.32	0.071	0.07	0.078	33891	A_12_P143086	F18E3.12	(2, 1), (3, 1), (4, 1)
820	5.14e-05	4.12	4.47	5.41	5.43	50081	A_12_P115671	T28B4.1a	(1, 3), (1, 4), (2, 3), (2, 4)
821	5.19e-05	4.17	3.92	2.9	2.99	1510	A_12_P106147	C26C6.9	(3, 1), (4, 1), (3, 2), (4, 2)
822	5.2e-05	5.14	4.36	3.49	3.68	4828	A_12_P114280	F09G2.1	(2, 1), (3, 1), (4, 1), (3, 2), (4, 2)
823	5.21e-05	13.66	10.7	10.03	8.91	12301	A_12_P149670	F25B4.8b	(2, 1), (3, 1), (4, 1), (4, 2)
824	5.23e-05	11.41	15.35	37.5	45.71	47254	A_12_P108963	F53F1.4	(1, 3), (1, 4), (2, 3), (2, 4)
825	5.25e-05	1.26	1.33	2.8	3.1	12119	A_12_P110650	T21D12.2.2	(1, 3), (1, 4), (2, 3), (2, 4)
826	5.27e-05	0.58	0.53	0.37	0.34	36390	A_12_P103280	A_12_P103280	(3, 1), (4, 1), (3, 2), (4, 2)
827	5.27e-05	4.91	3.98	3.18	3.42	25277	A_12_P156090	NM_001027195	(2, 1), (3, 1), (4, 1), (3, 2)
828	5.3e-05	159.44	138.45	120.76	114.24	19195	A_12_P109557	K02D7.1	(2, 1), (3, 1), (4, 1), (3, 2), (4, 2)
829	5.32e-05	3.88	4.34	6.2	6.77	11605	A_12_P100472	F57A8.8	(1, 3), (1, 4), (2, 3), (2, 4)
830	5.33e-05	5.71	7.37	9.05	8.82	15392	A_12_P103081	Y12A6A.1	(1, 2), (1, 3), (1, 4)
831	5.35e-05	4.69	5.57	6.38	7.23	36800	A_12_P110249	C41G11.1b	(1, 3), (1, 4), (2, 4)
832	5.38e-05	0.59	0.72	0.89	0.95	24567	A_12_P113226	F42G8.7	(1, 3), (1, 4), (2, 4)
833	5.4e-05	81.84	68.85	59.33	59.71	25086	A_12_P100973	Y6E2A.4	(2, 1), (3, 1), (4, 1), (3, 2), (4, 2)
834	5.41e-05	4.16	3.08	2.7	2.64	33222	A_12_P108363	NM_058418	(2, 1), (3, 1), (4, 1)
835	5.42e-05	0.035	0.27	0.037	0.034	6749	A_12_P103889	C10G8.1
836	5.42e-05	5.91	3.41	3.09	3.13	57580	A_12_P106675	R11G11.14	(2, 1), (3, 1), (4, 1)
837	5.56e-05	10.81	20.57	61.1	75.05	45036	A_12_P137189	ZK1010.7.1	(1, 3), (1, 4), (2, 3), (2, 4)
838	5.61e-05	1.93	1.75	1.19	1.47	30320	A_12_P179539	Y43F8C.3	(3, 1), (4, 1), (3, 2)
839	5.61e-05	13.62	17.36	35.18	42.19	48220	A_12_P108002	C46A5.3b	(1, 3), (1, 4), (2, 3), (2, 4)
840	5.67e-05	10.79	7.71	7.99	8.02	3892	A_12_P115316	T28A11.20	(2, 1), (3, 1), (4, 1)
841	5.68e-05	1.34	0.079	NA	0.061	44166	A_12_P109244	F48C1.9.2
842	5.72e-05	2.15	2.42	2.86	3.35	38055	A_12_P156180	R02E4.2	(1, 3), (1, 4), (2, 4)
843	5.81e-05	2.05	2.04	2.78	2.75	40555	A_12_P147921	NM_001129140	(1, 3), (1, 4), (2, 3), (2, 4)
844	5.82e-05	5.58	5.86	4.17	4.1	25803	A_12_P120070	C27H5.4a	(3, 1), (4, 1), (3, 2), (4, 2)
845	5.89e-05	2.75	2.32	1.76	1.84	24481	A_12_P106481	Y57G11C.20	(3, 1), (4, 1), (3, 2), (4, 2)
846	6.07e-05	0.53	0.55	0.25	0.24	32702	A_12_P120051	C54F6.9	(3, 1), (4, 1), (3, 2), (4, 2)
847	6.09e-05	4.9	4.76	3.53	3.45	30378	A_12_P103175	C05E11.5	(3, 1), (4, 1), (3, 2), (4, 2)
848	6.12e-05	6.07	6.23	8.28	9.67	56050	A_12_P101059	NM_065502	(1, 3), (1, 4), (2, 3), (2, 4)
849	6.13e-05	3.53	2.54	2.53	2.66	9768	A_12_P103997	Y18D10A.25	(2, 1), (3, 1), (4, 1)
850	6.13e-05	8.29	7.63	5.39	5.41	54644	A_12_P118901	T26C5.3a	(3, 1), (4, 1), (3, 2), (4, 2)
851	6.14e-05	11.81	10.4	10.44	8.44	5551	A_12_P109036	K08C7.2.2	(2, 1), (3, 1), (4, 1), (4, 2), (4, 3)
852	6.15e-05	6.56	8.5	10.37	10.82	38236	A_12_P114619	C47E12.12	(1, 2), (1, 3), (1, 4), (2, 4)
853	6.15e-05	0.67	5.26	5.45	10.87	53460	A_12_P107620	C23G10.11	(1, 2), (1, 3), (1, 4)
854	6.2e-05	0.067	0.17	0.19	0.19	9576	A_12_P112736	F55C9.6	(1, 2), (1, 3), (1, 4)
855	6.21e-05	83.37	70.45	59.35	56.22	23506	A_12_P104394	T21C9.8	(2, 1), (3, 1), (4, 1), (3, 2), (4, 2)
856	6.26e-05	1.04	1.12	1.88	1.93	48999	A_12_P106578	Y38H8A.1	(1, 3), (1, 4), (2, 3), (2, 4)
857	6.27e-05	70.52	58.29	51.43	53	52713	A_12_P119100	F35C5.5a	(2, 1), (3, 1), (4, 1), (3, 2)
858	6.29e-05	0.83	0.59	0.43	0.46	53885	A_12_P131585	ZC455.6b	(2, 1), (3, 1), (4, 1)
859	6.29e-05	2.63	2.28	1.79	1.88	33308	A_12_P100883	Y40H7A.11	(3, 1), (4, 1), (3, 2), (4, 2)
860	6.32e-05	2.06	2.38	1.41	1.4	34935	A_12_P112835	C25E10.4	(3, 1), (4, 1), (3, 2), (4, 2)
861	6.33e-05	0.64	0.74	0.35	0.37	16990	A_12_P100355	K04A8.3	(3, 1), (4, 1), (3, 2), (4, 2)
862	6.35e-05	30.08	25.33	22.91	19.24	7084	A_12_P175475	C16B8.3.2	(3, 1), (4, 1), (4, 2)
863	6.38e-05	3.67	3.12	2.63	2.54	61892	A_12_P173538	F53H4.1	(2, 1), (3, 1), (4, 1), (3, 2), (4, 2)
864	6.39e-05	0.27	0.39	0.44	0.13	15228	A_12_P176240	A_12_P176240	(4, 1), (4, 2), (4, 3)
865	6.43e-05	4.05	4.21	5.72	5.81	27524	A_12_P137698	C49C8.2	(1, 3), (1, 4), (2, 3), (2, 4)
866	6.44e-05	11.69	9.23	8.1	7.82	39378	A_12_P113593	T03D8.1a	(2, 1), (3, 1), (4, 1)
867	6.46e-05	2.5	2.13	1.68	1.66	35462	A_12_P111805	R07E4.5	(3, 1), (4, 1), (3, 2), (4, 2)
868	6.49e-05	0.91	0.73	0.48	0.43	47151	A_12_P119771	C05C8.8	(3, 1), (4, 1), (3, 2), (4, 2)
869	6.49e-05	0.4	0.49	0.8	0.75	39935	A_12_P164524	AV178586	(1, 3), (1, 4), (2, 3), (2, 4)
870	6.51e-05	0.28	0.49	1.13	1.47	31054	A_12_P150975	F11E6.2	(1, 3), (1, 4), (2, 4)
871	6.54e-05	28.06	25.57	20.87	21.25	50564	A_12_P114683	T23F11.1.1	(3, 1), (4, 1), (3, 2), (4, 2)
872	6.54e-05	1.46	0.85	0.54	0.63	61491	A_12_P133510	K08D8.4c	(2, 1), (3, 1), (4, 1)
873	6.54e-05	2.94	2.51	1.86	1.68	12269	A_12_P141869	NM_001025990	(3, 1), (4, 1), (3, 2), (4, 2)
874	6.54e-05	192.14	251.94	294.13	283.76	30231	A_12_P111371	F54D8.3b.1	(1, 2), (1, 3), (1, 4)
875	6.57e-05	0.24	0.15	0.1	0.092	26621	A_12_P179675	A_12_P179675	(2, 1), (3, 1), (4, 1)
876	6.68e-05	5.1	4.3	3.74	3.46	47740	A_12_P119259	Y82E9BR.13	(2, 1), (3, 1), (4, 1), (4, 2)
877	6.71e-05	0.51	0.37	0.3	0.24	1971	A_12_P134306	NM_001026693	(3, 1), (4, 1), (4, 2)
878	6.73e-05	1.36	1.12	0.74	0.85	3658	A_12_P166014	NM_001047368	(3, 1), (4, 1), (3, 2)
879	6.75e-05	0.57	0.65	0.65	0.41	47228	A_12_P105422	T05A1.5b	(4, 1), (4, 2), (4, 3)
880	6.77e-05	0.24	0.44	0.56	0.47	28327	A_12_P109295	Y39B6A.7	(1, 2), (1, 3), (1, 4)
881	6.77e-05	0.44	0.57	0.86	0.73	49354	A_12_P102866	C18C4.1b	(1, 3), (1, 4), (2, 3)
882	6.79e-05	2.29	2.24	1.61	1.59	61320	A_12_P179445	C02C6.2a	(3, 1), (4, 1), (3, 2), (4, 2)
883	6.85e-05	0.15	0.18	0.15	0.041	34396	A_12_P167235	A_12_P167235	(4, 1), (4, 2), (4, 3)
884	6.93e-05	0.46	0.74	0.82	0.86	37672	A_12_P119355	NM_077411	(1, 2), (1, 3), (1, 4)
885	6.98e-05	4.42	3.57	3.33	3.11	21583	A_12_P100655	W07B8.1	(2, 1), (3, 1), (4, 1), (4, 2)
886	7.02e-05	3.1	3.56	5.02	5.81	43711	A_12_P100235	T23B3.6	(1, 3), (1, 4), (2, 3), (2, 4)
887	7.04e-05	0.59	0.68	0.71	0.36	6043	A_12_P158475	ZK863.1	(4, 1), (4, 2), (4, 3)
888	7.15e-05	0.52	0.82	1.79	1.74	53733	A_12_P110567	C34G6.6b	(1, 3), (1, 4), (2, 3), (2, 4)
889	7.24e-05	3.6	3.33	2.12	2.19	44837	A_12_P119179	NM_071073	(3, 1), (4, 1), (3, 2), (4, 2)
890	7.25e-05	18.93	22.6	26.41	24.26	54433	A_12_P109364	R153.1b	(1, 2), (1, 3), (1, 4), (2, 3)
891	7.27e-05	1.11	1.28	1.71	1.56	51013	A_12_P113104	F20B4.6	(1, 3), (1, 4), (2, 3), (2, 4)
892	7.3e-05	7.16	7.04	5.87	4.95	59639	A_12_P137000	Y51H4A.25b	(3, 1), (4, 1), (3, 2), (4, 2), (4, 3)
893	7.32e-05	0.64	1.32	3	4.17	56949	A_12_P103266	C42D4.13	(1, 3), (1, 4), (2, 4)
894	7.33e-05	3.43	2.85	2.13	2.08	22884	A_12_P116258	F28B12.2b	(3, 1), (4, 1), (3, 2), (4, 2)
895	7.38e-05	2.86	2.5	2.24	1.89	56614	A_12_P113952	ZK185.3	(3, 1), (4, 1), (4, 2), (4, 3)
896	7.39e-05	0.51	0.77	0.73	0.9	39970	A_12_P176844	BJ764875	(1, 2), (1, 3), (1, 4)
897	7.41e-05	NA	1.49	NA	0.035	6521	A_12_P114795	T10H4.9
898	7.42e-05	10.93	9.19	8.18	8.07	41187	A_12_P114361	NM_171083	(2, 1), (3, 1), (4, 1), (3, 2), (4, 2)
899	7.43e-05	NA	0.038	0.96	0.028	119	A_12_P109741	NP020905
900	7.45e-05	331.12	249.93	218.1	196.07	17140	A_12_P119208	T05G5.12	(2, 1), (3, 1), (4, 1), (4, 2)
901	7.47e-05	11.5	3.22	2.37	2.91	19364	A_12_P101113	F15B9.1	(2, 1), (3, 1), (4, 1)
902	7.48e-05	3.75	5.08	5.18	4.94	5045	A_12_P105745	NM_068041	(1, 2), (1, 3), (1, 4)
903	7.5e-05	10.37	9.08	7.56	7.47	41435	A_12_P113347	F58E10.4	(3, 1), (4, 1), (3, 2), (4, 2)
904	7.5e-05	1.46	1.47	1.18	1.06	28270	A_12_P102414	F40A3.7	(3, 1), (4, 1), (3, 2), (4, 2)
905	7.55e-05	105.41	87.06	70.57	76.57	6249	A_12_P114681	NM_001029532	(2, 1), (3, 1), (4, 1), (3, 2)
906	7.59e-05	1.16	1.4	0.97	0.93	16349	A_12_P108853	C41H7.1	(1, 2), (4, 1), (3, 2), (4, 2)
907	7.65e-05	5.92	7.9	8.4	8.44	59672	A_12_P101022	Y40H7A.10	(1, 2), (1, 3), (1, 4)
908	7.67e-05	3.04	3.89	4.37	4.38	32010	A_12_P101927	C08E3.7	(1, 2), (1, 3), (1, 4)
909	7.7e-05	9.11	10.09	11.92	12.22	12535	A_12_P162168	BJ114943	(1, 3), (1, 4), (2, 3), (2, 4)
910	7.71e-05	18.33	12.42	13.69	15.25	10585	A_12_P107838	NM_071518	(2, 1), (3, 1), (4, 1), (2, 4)
911	7.75e-05	0.68	0.89	1.34	1.22	13247	A_12_P106128	H04M03.3	(1, 3), (1, 4), (2, 3)
912	7.77e-05	0.23	0.15	0.13	0.074	51787	A_12_P100796	TC190013	(3, 1), (4, 1), (4, 2), (4, 3)
913	7.77e-05	3.44	3.29	2.79	2.6	45192	A_12_P114347	NM_182245	(3, 1), (4, 1), (3, 2), (4, 2)
914	7.79e-05	1.09	0.66	0.56	0.53	57504	A_12_P117154	F08H9.6	(2, 1), (3, 1), (4, 1)
915	7.8e-05	8.74	10.38	12.28	12.44	8820	A_12_P105315	F39E9.11	(1, 2), (1, 3), (1, 4), (2, 3), (2, 4)
916	7.83e-05	0.5	0.22	0.099	0.068	45437	A_12_P135803	F20E11.17	(3, 1), (4, 1), (4, 2)
917	7.83e-05	3.6	3.72	6.05	7.44	22001	A_12_P106101	Y46G5A.10	(1, 3), (1, 4), (2, 3), (2, 4)
918	7.83e-05	11.55	8.97	7.27	7.85	14977	A_12_P100396	Y38H6C.23.1	(2, 1), (3, 1), (4, 1), (3, 2)
919	7.84e-05	58.58	50.03	44.02	40.73	6980	A_12_P119043	F55A12.9d.1	(2, 1), (3, 1), (4, 1), (4, 2)
920	7.88e-05	0.84	1.61	2.32	2.6	52395	A_12_P179007	C45B2.7	(1, 2), (1, 3), (1, 4)
921	7.9e-05	6.05	4.52	3.18	3.02	31720	A_12_P141866	C07G2.2c.1	(3, 1), (4, 1), (4, 2)
922	7.91e-05	8.45	5.56	4.57	4.2	33218	A_12_P119099	NM_072537	(2, 1), (3, 1), (4, 1)
923	8e-05	21.36	29.43	35.14	34.81	59039	A_12_P116524	T20B3.2.2	(1, 2), (1, 3), (1, 4)
924	8.03e-05	20.19	18.06	15.64	14.63	33511	A_12_P114963	F41F3.2	(3, 1), (4, 1), (3, 2), (4, 2)
925	8.03e-05	1.21	1.92	2.03	2.3	14111	A_12_P116753	T16G1.5	(1, 2), (1, 3), (1, 4)
926	8.04e-05	0.48	1	0.78	0.66	53903	A_12_P116424	F22A3.6b	(1, 2), (1, 3), (4, 2)
927	8.07e-05	0.94	1.7	1.65	0.26	11787	A_12_P133810	R13D7.11	(4, 1), (4, 2), (4, 3)
928	8.1e-05	0.66	0.61	0.39	0.35	44997	A_12_P102388	H10D12.2	(3, 1), (4, 1), (3, 2), (4, 2)
929	8.14e-05	7.6	5.63	5.01	4.49	54876	A_12_P106041	C55A6.5	(2, 1), (3, 1), (4, 1)
930	8.14e-05	13.42	11.47	10.05	9.59	47709	A_12_P179560	Y53G8B.4b	(2, 1), (3, 1), (4, 1), (4, 2)
931	8.14e-05	1.61	2.04	3.55	5.3	19549	A_12_P104851	F26G1.5	(1, 3), (1, 4), (2, 4)
932	8.23e-05	28.36	20.58	22.21	21.96	43499	A_12_P112479	NM_001028197	(2, 1), (3, 1), (4, 1)
933	8.28e-05	0.18	0.39	0.32	0.083	17499	A_12_P179139	F02C9.2	(4, 2), (4, 3)
934	8.29e-05	3.43	3.13	2.63	2.38	132	A_12_P156065	M60.6	(3, 1), (4, 1), (3, 2), (4, 2)
935	8.29e-05	7.05	5.36	4.87	5.16	24647	A_12_P155700	K12C11.3	(2, 1), (3, 1), (4, 1)
936	8.35e-05	0.17	0.1	0.071	0.04	36279	A_12_P112063	Y39B6A.24.2	(3, 1), (4, 1), (4, 2)
937	8.35e-05	1.91	2.49	4.28	6.13	59773	A_12_P114319	ZK84.1	(1, 3), (1, 4), (2, 4)
938	8.4e-05	6.85	5.58	3.93	3.75	30581	A_12_P117103	F12B6.2c	(3, 1), (4, 1), (3, 2), (4, 2)
939	8.47e-05	1.86	1.68	0.94	1.12	50558	A_12_P115758	C48D5.1	(3, 1), (4, 1), (3, 2), (4, 2)
940	8.48e-05	0.088	0.067	0.05	0.48	6983	A_12_P161626	NM_076680
941	8.52e-05	5.41	5.58	7.03	7.09	56529	A_12_P118845	F55C12.7.3	(1, 3), (1, 4), (2, 3), (2, 4)
942	8.54e-05	5.14	3.89	4.02	3.18	28949	A_12_P119840	C49A9.5	(2, 1), (3, 1), (4, 1), (4, 2), (4, 3)
943	8.56e-05	21.63	17.81	14.31	14.08	25456	A_12_P103861	F32H5.1	(3, 1), (4, 1), (3, 2), (4, 2)
944	8.56e-05	11.69	11.03	8.58	8.83	55825	A_12_P106588	Y40D12A.2	(3, 1), (4, 1), (3, 2), (4, 2)
945	8.57e-05	0.46	0.58	0.93	1.03	21284	A_12_P118896	JC8.12b	(1, 3), (1, 4), (2, 3), (2, 4)
946	8.6e-05	0.18	0.18	0.073	0.11	23419	A_12_P138295	TC183119	(3, 1), (3, 2), (4, 2)
947	8.62e-05	6.08	5.25	4.79	4.45	37436	A_12_P117032	F16B4.1	(2, 1), (3, 1), (4, 1), (4, 2)
948	8.62e-05	12.85	9.66	8.97	8.7	21939	A_12_P102711	F14F9.5	(2, 1), (3, 1), (4, 1)
949	8.62e-05	6.24	5.67	4.87	4.56	61252	A_12_P115518	Y82E9BR.21	(3, 1), (4, 1), (3, 2), (4, 2)
950	8.69e-05	1.45	1.62	2.08	1.96	58666	A_12_P109691	C11D9.1	(1, 3), (1, 4), (2, 3), (2, 4)
951	8.7e-05	0.59	0.46	0.37	0.36	53895	A_12_P145040	B0391.8	(2, 1), (3, 1), (4, 1), (4, 2)
952	8.7e-05	5.82	5.92	4.25	4.17	31172	A_12_P102957	F55D10.3	(3, 1), (4, 1), (3, 2), (4, 2)
953	8.74e-05	1.52	1.34	1.06	1.01	8663	A_12_P109072	NM_077992	(3, 1), (4, 1), (3, 2), (4, 2)
954	8.75e-05	0.55	0.63	0.86	0.98	30018	A_12_P143301	K01A2.2b	(1, 3), (1, 4), (2, 3), (2, 4)
955	8.76e-05	356.16	448.3	593.22	603.59	34103	A_12_P106626	ZK1193.1	(1, 3), (1, 4), (2, 3), (2, 4)
956	8.81e-05	14.83	16.59	21.29	20.42	33890	A_12_P156139	PDB1.1c	(1, 3), (1, 4), (2, 3), (2, 4)
957	8.81e-05	0.17	0.38	0.89	1.62	62148	A_12_P108671	C44H4.3	(1, 3), (1, 4), (2, 4)
958	8.94e-05	0.89	0.94	1.39	1.6	62749	A_12_P106875	F26A1.9	(1, 3), (1, 4), (2, 3), (2, 4)
959	8.99e-05	0.074	0.11	0.076	0.038	11781	A_12_P113852	T20B3.5	(4, 1), (4, 2), (4, 3)
960	9.05e-05	0.054	0.046	0.099	0.2	39581	A_12_P112582	NM_071818
961	9.09e-05	5.62	6.5	8.01	7.92	56609	A_12_P115459	F42A10.6	(1, 3), (1, 4), (2, 3), (2, 4)
962	9.1e-05	6.99	6.13	4.81	4.68	37261	A_12_P110768	NM_077354	(3, 1), (4, 1), (3, 2), (4, 2)
963	9.12e-05	0.49	0.24	0.15	0.23	20516	A_12_P104495	C45H4.1	(2, 1), (3, 1), (4, 1)
964	9.18e-05	0.94	0.71	0.61	0.58	46203	A_12_P134045	R09D1.8	(2, 1), (3, 1), (4, 1)
965	9.28e-05	1.08	0.68	0.7	0.71	58073	A_12_P154201	F11A5.18	(2, 1), (3, 1), (4, 1)
966	9.32e-05	0.72	0.7	0.98	1.16	35723	A_12_P100679	F49E12.8	(1, 3), (1, 4), (2, 3), (2, 4)
967	9.37e-05	0.38	0.58	0.49	0.38	20280	A_12_P144349	Y14H12A.2	(1, 2), (1, 3), (4, 2), (4, 3)
968	9.38e-05	0.41	0.42	0.29	0.22	48327	A_12_P165556	EB997027	(3, 1), (4, 1), (3, 2), (4, 2)
969	9.43e-05	0.058	0.15	0.15	0.28	56146	A_12_P117609	NM_064291	(1, 2), (1, 3), (1, 4)
970	9.46e-05	0.61	0.49	0.35	0.29	5112	A_12_P108382	F42C5.2	(3, 1), (4, 1), (4, 2)
971	9.46e-05	1.52	1.7	2.66	2.29	13043	A_12_P157971	F14B8.3	(1, 3), (1, 4), (2, 3), (2, 4)
972	9.55e-05	17.92	11.86	11.33	11.46	16319	A_12_P133538	K03E5.2c.2	(2, 1), (3, 1), (4, 1)
973	9.66e-05	1.18	1.36	1.78	2.17	3056	A_12_P108595	F38E9.1	(1, 3), (1, 4), (2, 4)
974	9.77e-05	7.24	7.27	9.98	11.11	45388	A_12_P136636	C30G7.4.2	(1, 3), (1, 4), (2, 3), (2, 4)
975	9.83e-05	0.6	0.45	0.34	0.26	45034	A_12_P133956	R08E3.4a	(3, 1), (4, 1), (4, 2)
976	9.83e-05	1.99	1.45	1.06	1.11	33640	A_12_P116819	T28H11.8.2	(3, 1), (4, 1)
977	9.87e-05	2.84	4.16	4.16	4.1	10368	A_12_P166029	TC198423	(1, 2), (1, 3), (1, 4)
978	9.88e-05	1.67	1.86	2.33	2.28	16385	A_12_P111345	C54E10.6	(1, 3), (1, 4), (2, 3), (2, 4)
979	9.9e-05	7.22	6.58	4.52	5.12	25787	A_12_P119734	Y46E12BR.1	(3, 1), (4, 1), (3, 2), (4, 2)
980	9.96e-05	16.93	14.44	12.57	10.57	15555	A_12_P154045	NM_059180	(3, 1), (4, 1), (4, 2)
981	9.98e-05	5.76	4	3.6	3.7	32022	A_12_P110167	NM_064085	(2, 1), (3, 1), (4, 1)
982	0.0001	2.8	3.13	4.15	4.63	50580	A_12_P138400	C53D6.7	(1, 3), (1, 4), (2, 3), (2, 4)
983	0.0001001	2.63	1.24	1.35	1.34	44961	A_12_P115738	C03H5.1.2	(2, 1), (3, 1), (4, 1)
984	0.0001004	19.3	13.36	12.21	12.82	16886	A_12_P153446	K03E5.2b	(2, 1), (3, 1), (4, 1)
985	0.0001005	17.9	13.43	12.07	11.77	31439	A_12_P141336	W01D2.2a	(2, 1), (3, 1), (4, 1)
986	0.0001009	1.56	2.24	4.98	6.5	62803	A_12_P109953	R09A8.4	(1, 3), (1, 4), (2, 3), (2, 4)
987	0.0001014	1.96	2.2	2.97	3.6	56293	A_12_P172047	TC208840	(1, 3), (1, 4), (2, 4)
988	0.0001031	1.86	1.28	1.33	1.13	4466	A_12_P116743	NM_062897	(2, 1), (3, 1), (4, 1)
989	0.0001035	1.86	1.66	1.17	1.31	47919	A_12_P112474	K11E4.4	(3, 1), (4, 1), (3, 2), (4, 2)
990	0.0001036	3.95	3.23	2.64	2.7	26514	A_12_P106821	Y71G12B.13	(2, 1), (3, 1), (4, 1), (3, 2)
991	0.0001037	52.31	40.27	34.86	34.85	16340	A_12_P112832	K11G12.1b	(2, 1), (3, 1), (4, 1)
992	0.0001041	4.15	3.65	2.98	3.1	54019	A_12_P173012	F22F7.5	(3, 1), (4, 1), (3, 2), (4, 2)
993	0.000105	0.33	0.48	0.68	0.89	32673	A_12_P135555	F46G11.6	(1, 3), (1, 4), (2, 4)
994	0.0001055	3.17	2.48	1.95	2.48	29366	A_12_P157009	F17C11.1	(2, 1), (3, 1), (4, 1), (3, 2), (3, 4)
995	0.0001057	7.29	8.32	10.53	9.28	38075	A_12_P117412	F17B5.1b	(1, 3), (1, 4), (2, 3)
996	0.000106	56.26	59.31	44.72	43.59	14898	A_12_P106126	C08B11.1	(3, 1), (4, 1), (3, 2), (4, 2)
997	0.000107	1.16	0.96	0.68	0.76	34479	A_12_P110322	F20B6.4	(3, 1), (4, 1), (3, 2)
998	0.0001071	22.78	16.1	22.34	20.81	55276	A_12_P109807	B0507.3b	(2, 1), (2, 3), (2, 4)
999	0.0001077	0.63	0.6	1.01	0.79	7179	A_12_P114895	Y20F4.3	(1, 3), (2, 3), (2, 4)
1000	0.0001082	1.55	1.48	1.13	0.89	7527	A_12_P107560	B0252.1	(3, 1), (4, 1), (4, 2)
1001	0.0001085	5.45	4.54	4.12	4.03	1798	A_12_P157515	C06G8.3a	(2, 1), (3, 1), (4, 1), (4, 2)
1002	0.0001093	2.08	1.95	1.49	1.55	24076	A_12_P111164	F59E11.11	(3, 1), (4, 1), (3, 2), (4, 2)
1003	0.0001099	5.58	4.65	3.69	3.84	38822	A_12_P155786	NM_069526	(3, 1), (4, 1), (3, 2)
1004	0.0001101	2.8	2.89	3.82	4.21	37204	A_12_P106641	W06D12.2	(1, 3), (1, 4), (2, 3), (2, 4)
1005	0.0001101	6.91	6.14	5.23	5.25	54703	A_12_P136610	TC207576	(2, 1), (3, 1), (4, 1), (3, 2), (4, 2)
1006	0.0001101	0.32	0.27	0.25	0.13	18966	A_12_P119630	F14D7.11	(4, 1), (4, 2), (4, 3)
1007	0.0001104	0.14	0.19	0.16	0.042	25876	A_12_P117220	T12A2.12	(4, 1), (4, 2), (4, 3)
1008	0.000112	25.99	35.91	35.3	36.26	1934	A_12_P108203	F53C3.12	(1, 2), (1, 3), (1, 4)
1009	0.0001125	0.44	0.6	0.9	1	24118	A_12_P108871	Y65B4BR.2	(1, 3), (1, 4), (2, 4)
1010	0.0001127	6.24	6.66	8.19	9.01	5564	A_12_P107415	C53B7.5	(1, 3), (1, 4), (2, 3), (2, 4)
1011	0.0001137	136.71	109.23	97.68	102.15	5329	A_12_P157915	F48D6.4c	(2, 1), (3, 1), (4, 1)
1012	0.0001146	6.39	5.4	4.87	4.67	17872	A_12_P104923	F01F1.1a	(2, 1), (3, 1), (4, 1), (4, 2)
1013	0.0001151	1.99	2.31	6.03	7.91	62363	A_12_P103897	NM_067737	(1, 3), (1, 4), (2, 3), (2, 4)
1014	0.0001153	18.67	5.89	3.12	2.84	57116	A_12_P102378	D1086.9	(2, 1), (3, 1), (4, 1)
1015	0.0001154	1.37	1.41	2.01	2.31	51038	A_12_P101857	C04C11.1b	(1, 3), (1, 4), (2, 3), (2, 4)
1016	0.0001163	2.55	1.89	1.56	1.36	12336	A_12_P114800	Y52E8A.3	(3, 1), (4, 1), (4, 2)
1017	0.0001165	16.99	10.78	10	8.98	44306	A_12_P102172	T28F2.6	(2, 1), (3, 1), (4, 1)
1018	0.0001166	9.22	7.84	6.94	6.4	14602	A_12_P104028	F16G10.15	(2, 1), (3, 1), (4, 1), (4, 2)
1019	0.0001174	3.9	4.23	3.15	3.18	19741	A_12_P113539	C26E1.2	(3, 1), (4, 1), (3, 2), (4, 2)
1020	0.000118	0.13	0.17	0.24	0.25	47246	A_12_P147141	Y17G7B.22.2	(1, 3), (1, 4), (2, 4)
1021	0.0001182	27.86	21.71	17.07	18.5	647	A_12_P171527	F38A6.3a	(2, 1), (3, 1), (4, 1), (3, 2)
1022	0.0001185	0.71	0.88	1.11	1.25	31527	A_12_P116237	C04F6.5	(1, 3), (1, 4), (2, 4)
1023	0.0001185	5.25	4.82	3.69	3.36	42564	A_12_P119859	NM_171287	(3, 1), (4, 1), (3, 2), (4, 2)
1024	0.0001191	200.01	129.62	118.29	112.88	24545	A_12_P161943	F11C7.5	(2, 1), (3, 1), (4, 1)
1025	0.0001193	88.1	67.13	61.29	65.53	36864	A_12_P110841	T14G12.3	(2, 1), (3, 1), (4, 1)
1026	0.0001199	0.97	0.91	1.5	1.58	1416	A_12_P109910	F22F1.3	(1, 3), (1, 4), (2, 3), (2, 4)
1027	0.0001214	887.52	1073.88	1537.19	1535.72	46129	A_12_P109301	M18.1	(1, 3), (1, 4), (2, 3), (2, 4)
1028	0.0001216	15.42	14.19	11.98	11.12	28519	A_12_P113055	C44B7.8	(3, 1), (4, 1), (3, 2), (4, 2)
1029	0.000122	0.47	0.32	0.25	0.28	29676	A_12_P116829	T10B5.8	(2, 1), (3, 1), (4, 1)
1030	0.0001221	3.64	3.76	4.94	5.3	10237	A_12_P118968	C27C12.7	(1, 3), (1, 4), (2, 3), (2, 4)
1031	0.0001228	0.095	0.063	0.066	0.03	55852	A_12_P145870	Y7A9C.7	(4, 1), (4, 2), (4, 3)
1032	0.0001235	6.06	5.29	3.83	4.73	4682	A_12_P120165	TC203094	(3, 1), (4, 1), (3, 2), (3, 4)
1033	0.0001241	4.22	3.45	3.15	3.12	50402	A_12_P105267	C09E7.4	(2, 1), (3, 1), (4, 1)
1034	0.0001241	0.91	1.66	3.32	3.66	51081	A_12_P114377	T14B4.7b.1	(1, 3), (1, 4), (2, 4)
1035	0.0001244	1.38	1.66	2.44	2.44	41097	A_12_P151180	F10C1.9	(1, 3), (1, 4), (2, 3), (2, 4)
1036	0.000125	4.15	2.69	2.6	2.52	58484	A_12_P119233	C17B7.3	(2, 1), (3, 1), (4, 1)
1037	0.000125	0.87	0.66	0.47	0.54	24156	A_12_P166635	NM_170912	(3, 1), (4, 1), (3, 2)
1038	0.0001255	0.3	0.14	0.17	0.19	51433	A_12_P100076	C01B10.7	(2, 1), (3, 1), (4, 1)
1039	0.0001258	2.55	2.85	3.93	4.59	29846	A_12_P100809	F39C12.3b	(1, 3), (1, 4), (2, 3), (2, 4)
1040	0.0001259	48.67	54.43	72.58	81.22	31726	A_12_P108047	ZK813.2	(1, 3), (1, 4), (2, 3), (2, 4)
1041	0.0001264	1.56	1.89	2.12	2.07	14681	A_12_P112090	T05F1.10	(1, 2), (1, 3), (1, 4)
1042	0.0001264	8.51	7.14	6.22	5.67	55350	A_12_P104101	C50F4.6	(3, 1), (4, 1), (4, 2)
1043	0.0001265	2.22	1.7	1.45	1.42	43017	A_12_P103777	F33E11.1	(2, 1), (3, 1), (4, 1)
1044	0.0001267	155.88	127.55	112.46	105.48	53315	A_12_P102170	F25B5.4a.3	(2, 1), (3, 1), (4, 1), (4, 2)
1045	0.0001272	0.083	0.36	0.77	1.22	11737	A_12_P135886	F47B7.3	(1, 2), (1, 3), (1, 4)
1046	0.0001274	2.61	2.2	3.49	3.82	60682	A_12_P115936	F08F3.7	(1, 3), (1, 4), (2, 3), (2, 4)
1047	0.0001277	63.12	49.35	45.01	43.05	10987	A_12_P109125	C18A11.1	(2, 1), (3, 1), (4, 1)
1048	0.0001282	4.36	3.7	3.13	3.18	1049	A_12_P111685	M60.5	(2, 1), (3, 1), (4, 1), (3, 2), (4, 2)
1049	0.0001292	35.15	55.38	118.2	126.15	6055	A_12_P110611	Y48G8AL.12	(1, 3), (1, 4), (2, 3), (2, 4)
1050	0.0001293	10.86	9.83	8.51	8.35	5392	A_12_P151520	C18F3.4	(2, 1), (3, 1), (4, 1), (3, 2), (4, 2)
1051	0.0001294	54.31	47.59	37.94	34.94	60275	A_12_P159931	Y39E4B.6	(3, 1), (4, 1), (3, 2), (4, 2)
1052	0.0001305	0.22	0.35	0.29	0.12	17647	A_12_P133555	K08D12.7	(4, 1), (4, 2), (4, 3)
1053	0.0001329	0.73	0.95	1.45	1.4	59424	A_12_P143838	C49G9.2	(1, 3), (1, 4), (2, 3), (2, 4)
1054	0.0001332	23.76	27.63	34.16	38.6	40859	A_12_P115155	F56B6.4c	(1, 3), (1, 4), (2, 4)
1055	0.0001332	1.43	1.24	1	0.9	54561	A_12_P102958	C02F12.1	(3, 1), (4, 1), (4, 2)
1056	0.0001332	0.4	0.3	0.2	0.15	16221	A_12_P109959	NM_061842	(3, 1), (4, 1), (4, 2)
1057	0.0001335	1.13	1.13	0.59	0.86	22534	A_12_P117649	R08E3.2	(3, 1), (3, 2), (3, 4)
1058	0.0001336	2.41	1.77	1.59	1.61	24359	A_12_P116242	NM_076240	(2, 1), (3, 1), (4, 1)
1059	0.0001343	5.82	4.28	3.48	3.24	20768	A_12_P100409	W02D9.10	(2, 1), (3, 1), (4, 1)
1060	0.0001345	0.78	0.84	1.07	1.15	21339	A_12_P161469	NM_072846	(1, 3), (1, 4), (2, 3), (2, 4)
1061	0.0001346	6.27	5.01	4.56	4.9	4339	A_12_P110699	AC3.8	(2, 1), (3, 1), (4, 1)
1062	0.0001351	17.49	26.85	58.92	69.97	11680	A_12_P104995	Y73B6BL.34	(1, 3), (1, 4), (2, 3), (2, 4)
1063	0.0001352	2.27	2.85	3.22	3.41	45215	A_12_P119127	F21D9.4	(1, 2), (1, 3), (1, 4)
1064	0.0001352	0.54	0.57	0.31	0.24	23797	A_12_P155095	ZK418.11	(3, 1), (4, 1), (3, 2), (4, 2)
1065	0.0001352	0.083	0.4	1.39	0.68	36803	A_12_P104766	C52D10.9.2	(1, 2), (1, 3), (1, 4)
1066	0.0001353	10.67	8.82	7.73	7.67	49428	A_12_P111369	C25F9.5.1	(2, 1), (3, 1), (4, 1)
1067	0.000136	22.89	18.85	17.01	17.96	24303	A_12_P106717	Y50D4C.1a	(2, 1), (3, 1), (4, 1)
1068	0.0001362	9.82	8.45	7.32	7.6	39487	A_12_P103775	ZK1320.11	(2, 1), (3, 1), (4, 1), (3, 2)
1069	0.0001366	10.84	8.12	7.71	7.26	9165	A_12_P119268	ZK54.2b.2	(2, 1), (3, 1), (4, 1)
1070	0.0001371	7.01	5.1	4.76	4.92	10467	A_12_P152770	ZK54.2b.3	(2, 1), (3, 1), (4, 1)
1071	0.0001375	3.48	4.29	5.06	5.14	60876	A_12_P112198	Y116F11B.3.1	(1, 2), (1, 3), (1, 4)
1072	0.0001381	28.93	19.87	18.59	17.83	62173	A_12_P104409	Y71F9B.13c	(2, 1), (3, 1), (4, 1)
1073	0.0001388	0.84	0.89	0.6	0.75	49301	A_12_P118064	C56C10.12	(3, 1), (3, 2), (3, 4)
1074	0.0001389	105.49	134.92	211.28	264.31	32978	A_12_P103007	C52D10.13	(1, 3), (1, 4), (2, 4)
1075	0.0001393	5.04	4.64	3.21	3.42	57343	A_12_P111659	F42G9.7	(3, 1), (4, 1), (3, 2), (4, 2)
1076	0.0001395	0.44	0.29	0.22	0.19	47811	A_12_P109746	F10D2.4	(3, 1), (4, 1)
1077	0.0001408	0.08	0.21	0.25	0.16	37855	A_12_P180656	A_12_P180656	(1, 2), (1, 3), (1, 4)
1078	0.000141	1.29	0.94	0.84	0.96	3998	A_12_P146661	NM_001038355	(2, 1), (3, 1), (4, 1)
1079	0.000141	0.51	0.43	0.23	0.22	43954	A_12_P114182	F10D2.9	(3, 1), (4, 1), (3, 2), (4, 2)
1080	0.0001412	1.49	1.43	2.05	1.94	49011	A_12_P105069	F13H8.4	(1, 3), (1, 4), (2, 3), (2, 4)
1081	0.0001436	15.59	10.2	9.18	8.81	47757	A_12_P108634	F09D12.1	(2, 1), (3, 1), (4, 1)
1082	0.0001441	50.76	51.72	72.14	80.27	2225	A_12_P102362	C35B1.4	(1, 3), (1, 4), (2, 3), (2, 4)
1083	0.0001446	0.032	0.53	0.039	0.028	1997	A_12_P111765	T05E12.2
1084	0.0001453	0.87	0.53	0.4	0.37	51529	A_12_P110601	ZK105.5	(2, 1), (3, 1), (4, 1)
1085	0.000146	38.9	32.31	29.29	28.55	24283	A_12_P103606	F47B7.1	(2, 1), (3, 1), (4, 1)
1086	0.0001467	1.05	0.86	0.66	0.65	21064	A_12_P173127	C33E10.1	(3, 1), (4, 1), (3, 2), (4, 2)
1087	0.0001471	0.54	0.71	0.82	0.99	56125	A_12_P113787	T28D9.7	(1, 3), (1, 4), (2, 4)
1088	0.0001475	17.75	21.33	25.63	25.38	42322	A_12_P105417	K08C7.6	(1, 2), (1, 3), (1, 4), (2, 3)
1089	0.0001483	22.11	19.09	15.4	15.36	33660	A_12_P140505	NM_171211	(3, 1), (4, 1), (3, 2), (4, 2)
1090	0.0001485	3.71	4.15	6.86	6.69	35905	A_12_P118498	C26B9.3	(1, 3), (1, 4), (2, 3), (2, 4)
1091	0.0001491	0.32	0.56	0.65	0.63	21258	A_12_P120182	T25E12.8	(1, 2), (1, 3), (1, 4)
1092	0.0001494	3.22	2.81	2.36	2.27	17475	A_12_P110304	H14N18.1b.1	(3, 1), (4, 1), (3, 2), (4, 2)
1093	0.0001495	79.6	98	135.25	157.11	34645	A_12_P117138	Y57A10A.11	(1, 3), (1, 4), (2, 4)
1094	0.0001508	14.27	16.93	18.56	19.46	54005	A_12_P107091	F13D12.2	(1, 2), (1, 3), (1, 4), (2, 4)
1095	0.0001512	0.59	0.38	0.28	0.29	49888	A_12_P111481	F08H9.5	(2, 1), (3, 1), (4, 1)
1096	0.0001515	3.54	3.32	2.55	2.64	40744	A_12_P106653	T19D7.4	(3, 1), (4, 1), (3, 2), (4, 2)
1097	0.0001525	4.23	5.36	6.58	6.41	32213	A_12_P110078	NM_001047761	(1, 2), (1, 3), (1, 4)
1098	0.0001546	29.61	24.76	22.42	22.13	31299	A_12_P153390	W01B11.6b	(2, 1), (3, 1), (4, 1)
1099	0.0001547	3.5	3.65	2.73	2.86	48816	A_12_P116963	C27C12.5	(3, 1), (4, 1), (3, 2), (4, 2)
1100	0.0001548	3.9	4.52	17.56	18.25	6499	A_12_P157900	ZK180.5a	(1, 3), (1, 4), (2, 3), (2, 4)
1101	0.0001548	0.31	0.33	0.47	0.42	42409	A_12_P110580	C52E2.5	(1, 3), (1, 4), (2, 3), (2, 4)
1102	0.0001552	0.49	0.38	0.35	0.24	17793	A_12_P113018	Y41D4B.15	(4, 1), (4, 2), (4, 3)
1103	0.0001555	4.61	3.5	2.89	3.02	17104	A_12_P112985	C53A5.5	(2, 1), (3, 1), (4, 1)
1104	0.0001561	14.48	12.56	10.83	9.17	12056	A_12_P115146	F56A4.2	(3, 1), (4, 1), (4, 2)
1105	0.0001575	2.22	2.41	3.12	2.83	32118	A_12_P100866	Y45F10D.13b	(1, 3), (1, 4), (2, 3), (2, 4)
1106	0.0001576	0.42	0.44	0.69	0.65	61496	A_12_P101821	M01D1.2b	(1, 3), (1, 4), (2, 3), (2, 4)
1107	0.0001585	2.25	3.32	4.6	4.42	34049	A_12_P145916	Y54G2A.47	(1, 2), (1, 3), (1, 4)
1108	0.000159	12.37	21.94	50.05	57.22	28853	A_12_P118021	F58F6.1	(1, 3), (1, 4), (2, 4)
1109	0.0001591	38.2	33.18	25.64	25.95	32821	A_12_P101591	F01D5.5	(3, 1), (4, 1), (3, 2), (4, 2)
1110	0.0001594	0.65	1.15	3.56	3.65	37451	A_12_P139790	W01F3.3	(1, 3), (1, 4), (2, 3), (2, 4)
1111	0.0001598	9.89	6.8	7.16	7.05	42042	A_12_P138195	C35B8.4	(2, 1), (3, 1), (4, 1)
1112	0.0001599	1.19	1.2	0.7	0.77	29551	A_12_P115388	T20B3.12	(3, 1), (4, 1), (3, 2), (4, 2)
1113	0.0001604	1.18	0.99	0.72	0.65	38858	A_12_P116599	A_12_P116599	(3, 1), (4, 1), (3, 2), (4, 2)
1114	0.000161	0.69	0.9	0.4	0.45	49419	A_12_P106215	TC181947	(3, 1), (3, 2), (4, 2)
1115	0.0001621	0.49	0.43	0.33	0.21	13420	A_12_P118981	F10D2.6	(4, 1), (4, 2), (4, 3)
1116	0.0001622	3.09	2.27	2.07	1.89	35738	A_12_P108460	F28A12.3	(2, 1), (3, 1), (4, 1)
1117	0.0001628	0.059	0.12	0.38	0.42	37508	A_12_P113564	C11H1.5	(1, 3), (1, 4), (2, 3), (2, 4)
1118	0.0001633	16.79	14.25	11.58	11.88	59228	A_12_P116142	R11E3.6.1	(3, 1), (4, 1), (3, 2), (4, 2)
1119	0.0001637	4.93	5.45	7.37	6.45	39472	A_12_P101398	T07D1.2.1	(1, 3), (1, 4), (2, 3)
1120	0.0001642	0.36	0.51	0.24	0.28	28659	A_12_P105679	F16H6.1	(3, 1), (3, 2), (4, 2)
1121	0.0001647	4.01	3.44	3	2.62	22542	A_12_P103685	F32A11.6	(3, 1), (4, 1), (4, 2)
1122	0.0001647	5.95	6.73	8.17	8.26	53507	A_12_P114198	C14H10.1	(1, 3), (1, 4), (2, 3), (2, 4)
1123	0.0001651	0.48	0.61	0.6	0.28	13395	A_12_P138095	C44B12.4	(4, 1), (4, 2), (4, 3)
1124	0.0001652	70.87	56.48	54.73	52.48	20076	A_12_P108565	C01F6.5	(2, 1), (3, 1), (4, 1)
1125	0.0001664	0.2	0.23	0.34	0.35	56564	A_12_P118542	F29G6.1	(1, 3), (1, 4), (2, 3), (2, 4)
1126	0.0001665	3.56	3.31	2.7	2.52	37771	A_12_P114919	C49C3.9	(3, 1), (4, 1), (3, 2), (4, 2)
1127	0.0001666	0.98	1.16	2.03	2.3	22825	A_12_P100762	T05E7.1	(1, 3), (1, 4), (2, 3), (2, 4)
1128	0.0001667	312.07	374.63	420.33	402.54	35937	A_12_P100312	TC185423	(1, 2), (1, 3), (1, 4)
1129	0.0001668	56.68	48.27	43.02	42.66	29220	A_12_P105337	C16B8.3.1	(2, 1), (3, 1), (4, 1), (4, 2)
1130	0.0001671	5.03	6.09	5.89	3.87	15031	A_12_P116975	Y40B10A.9	(4, 1), (4, 2), (4, 3)
1131	0.0001679	11.66	10.08	8.4	7.84	25575	A_12_P140507	C30A5.2	(3, 1), (4, 1), (4, 2)
1132	0.0001682	2.33	2.16	2.09	1.73	51483	A_12_P115133	F56F10.4	(3, 1), (4, 1), (4, 2), (4, 3)
1133	0.0001693	0.2	0.41	0.71	1.2	28970	A_12_P143420	F47B7.4	(1, 3), (1, 4), (2, 4)
1134	0.0001693	0.48	0.71	1.08	1.11	38673	A_12_P116956	F54A5.1	(1, 3), (1, 4)
1135	0.0001695	5.78	4.25	3.77	3.39	52632	A_12_P153306	NM_074063	(2, 1), (3, 1), (4, 1)
1136	0.0001702	22.36	17.22	16.83	16.65	27918	A_12_P108225	C34D1.5b	(2, 1), (3, 1), (4, 1)
1137	0.0001706	16.89	18.45	24.01	26.95	25922	A_12_P103928	F22F1.1	(1, 3), (1, 4), (2, 3), (2, 4)
1138	0.0001709	27.5	32.48	36.98	38.47	19217	A_12_P115825	C51E3.9	(1, 2), (1, 3), (1, 4), (2, 4)
1139	0.0001709	5.51	4.29	4.12	3.82	17354	A_12_P102597	T26C5.5.2	(2, 1), (3, 1), (4, 1)
1140	0.0001728	0.45	0.48	0.8	0.83	43601	A_12_P114101	NM_073049	(1, 3), (1, 4), (2, 3), (2, 4)
1141	0.0001732	0.24	0.25	0.44	0.76	38738	A_12_P119238	F13H8.5	(1, 4), (2, 4)
1142	0.0001733	3.18	4.89	6.47	6.01	57793	A_12_P166854	K02E7.6.2	(1, 2), (1, 3), (1, 4)
1143	0.0001733	0.64	0.87	1.34	1.45	30839	A_12_P113431	R05H10.7	(1, 3), (1, 4), (2, 4)
1144	0.0001736	0.13	0.21	0.38	0.33	28457	A_12_P109192	F32D8.7a	(1, 3), (1, 4), (2, 3)
1145	0.0001742	0.51	0.74	0.52	0.42	37347	A_12_P113499	T20B3.8	(1, 2), (3, 2), (4, 2)
1146	0.0001742	6.23	10.9	32.58	30.63	11257	A_12_P118120	Y65B4BR.6a	(1, 3), (1, 4), (2, 3), (2, 4)
1147	0.0001742	3.72	4.81	5.89	6.06	34202	A_12_P114675	F14F9.4	(1, 2), (1, 3), (1, 4)
1148	0.0001746	0.7	0.042	0.04	0.038	14961	A_12_P174548	A_12_P174548
1149	0.000175	0.98	0.73	0.6	0.59	21958	A_12_P157461	C25F9.15	(2, 1), (3, 1), (4, 1)
1150	0.0001752	1.74	1.43	1.08	1.1	43086	A_12_P111018	F57C7.1b	(3, 1), (4, 1), (3, 2), (4, 2)
1151	0.0001759	0.091	0.57	1.26	1.75	32057	A_12_P104006	NM_061864	(1, 2), (1, 3), (1, 4)
1152	0.0001777	90.83	124.35	185.09	184.57	52921	A_12_P110403	F11E6.3.1	(1, 3), (1, 4)
1153	0.0001779	0.91	1.25	1.35	1.51	60841	A_12_P104094	R02F2.2	(1, 2), (1, 3), (1, 4)
1154	0.000178	0.66	0.34	0.35	0.35	56256	A_12_P142964	F14D7.12	(2, 1), (3, 1), (4, 1)
1155	0.0001791	17.99	15.16	14.07	13.61	56724	A_12_P136253	NM_001083248	(2, 1), (3, 1), (4, 1), (4, 2)
1156	0.0001794	2.28	1.49	1.33	1.38	26536	A_12_P110365	C17G10.6a	(2, 1), (3, 1), (4, 1)
1157	0.00018	3.97	5.3	5.08	5.01	11255	A_12_P118397	NM_070080	(1, 2), (1, 3), (1, 4)
1158	0.0001812	1.98	2.3	2.23	1.25	17215	A_12_P116149	T23B3.4	(4, 1), (4, 2), (4, 3)
1159	0.0001823	2.53	1.96	1.72	1.6	61615	A_12_P109826	TC208418	(2, 1), (3, 1), (4, 1)
1160	0.0001831	1.88	1.77	2.32	2.38	55986	A_12_P116480	F45E4.7c	(1, 3), (1, 4), (2, 3), (2, 4)
1161	0.0001851	3.04	1.7	1.66	2.07	34731	A_12_P102434	W06A7.4	(2, 1), (3, 1), (4, 1)
1162	0.0001858	25.87	27.31	31.42	33.32	9822	A_12_P105073	Y59C2A.1	(1, 3), (1, 4), (2, 3), (2, 4)
1163	0.0001865	0.62	0.57	0.39	0.45	43505	A_12_P110501	C34E7.1.2	(3, 1), (4, 1), (3, 2)
1164	0.000187	10.88	8.92	8.58	8.43	12185	A_12_P100182	NM_069710	(2, 1), (3, 1), (4, 1)
1165	0.0001886	14.97	11.86	11.46	11.69	4741	A_12_P104314	F28A10.6	(2, 1), (3, 1), (4, 1)
1166	0.0001889	0.19	0.052	0.033	0.036	47733	A_12_P110483	F10D2.5
1167	0.0001889	5.45	4.78	3.75	4.09	41787	A_12_P113949	F56H11.2	(3, 1), (4, 1), (3, 2)
1168	0.0001896	0.5	0.47	0.33	0.27	9253	A_12_P104894	R10D12.17	(3, 1), (4, 1), (3, 2), (4, 2)
1169	0.0001898	33.06	44.42	49.23	50.98	25466	A_12_P110282	F32G8.6	(1, 2), (1, 3), (1, 4)
1170	0.0001904	30.48	36.57	43.48	45.28	45676	A_12_P178354	NM_063786	(1, 3), (1, 4), (2, 4)
1171	0.0001907	2.21	2.1	1.58	1.69	42340	A_12_P105664	ZK250.8	(3, 1), (4, 1), (3, 2), (4, 2)
1172	0.0001911	0.14	0.07	0.04	0.055	49925	A_12_P101833	F10D2.8
1173	0.0001934	76.09	60	55.46	49.38	10532	A_12_P171772	Y43C5A.2	(2, 1), (3, 1), (4, 1)
1174	0.0001939	0.75	0.75	0.54	0.47	14055	A_12_P115577	Y51H1A.2	(3, 1), (4, 1), (3, 2), (4, 2)
1175	0.0001944	5.22	3.25	3.44	3.12	38906	A_12_P108135	R05D8.7	(2, 1), (3, 1), (4, 1)
1176	0.0001946	0.66	0.74	0.5	0.45	21948	A_12_P116112	F52E1.13d	(3, 1), (4, 1), (3, 2), (4, 2)
1177	0.0001955	19.03	15.62	13.73	14.04	1271	A_12_P107760	F39B2.3	(2, 1), (3, 1), (4, 1)
1178	0.0001963	15.72	18.42	23.09	25.17	42498	A_12_P104746	F42G9.2	(1, 3), (1, 4), (2, 4)
1179	0.0001967	0.99	1.4	1.34	0.46	19939	A_12_P136670	TC185373	(4, 1), (4, 2), (4, 3)
1180	0.0001972	9.91	9.32	7.79	6.97	30476	A_12_P150870	F46G10.7a	(3, 1), (4, 1), (3, 2), (4, 2)
1181	0.0001979	0.73	0.8	1.24	1.41	6360	A_12_P112591	Y61A9LA.7	(1, 3), (1, 4), (2, 3), (2, 4)
1182	0.000199	0.45	0.36	0.23	0.24	27121	A_12_P147485	K10F12.8	(3, 1), (4, 1), (3, 2)
1183	0.0001996	81.19	71.18	59.07	54.99	28324	A_12_P102692	Y17G7B.10b	(3, 1), (4, 1), (4, 2)
1184	0.0002005	0.18	0.22	0.24	0.09	10633	A_12_P172877	A_12_P172877	(4, 1), (4, 2), (4, 3)
1185	0.0002006	19.95	20.84	27.26	33.54	28690	A_12_P115702	W03F11.1	(1, 3), (1, 4), (2, 4)
1186	0.0002007	1.98	2.83	1.91	1.7	50109	A_12_P109237	W07A12.7	(1, 2), (3, 2), (4, 2)
1187	0.0002009	0.41	0.55	0.66	0.15	28792	A_12_P102138	C25B8.4b	(4, 1), (4, 2), (4, 3)
1188	0.0002019	5.25	4.49	3.69	3.8	23772	A_12_P107880	R08D7.7	(3, 1), (4, 1), (3, 2)
1189	0.0002024	3.96	3.72	2.98	3.08	34241	A_12_P120330	T01G6.8	(3, 1), (4, 1), (3, 2), (4, 2)
1190	0.0002034	2.5	2.19	3.04	3.27	46987	A_12_P136851	NM_001129635	(1, 4), (2, 3), (2, 4)
1191	0.0002045	130.52	114.39	101.36	92.26	24384	A_12_P109902	F53A9.10b.2	(3, 1), (4, 1), (4, 2)
1192	0.0002047	0.092	0.085	0.2	0.23	57714	A_12_P116981	C11E4.7	(1, 3), (1, 4), (2, 3), (2, 4)
1193	0.0002052	7.67	7.83	5.8	5.33	5862	A_12_P110068	Y22F5A.5	(3, 1), (4, 1), (3, 2), (4, 2)
1194	0.0002053	8.78	9.61	12.35	11.4	5940	A_12_P135706	F41G3.18.2	(1, 3), (1, 4), (2, 3), (2, 4)
1195	0.0002056	1.1	1.08	0.84	0.8	50740	A_12_P114634	F28B3.4	(3, 1), (4, 1), (3, 2), (4, 2)
1196	0.000207	0.95	0.81	0.46	0.43	33053	A_12_P113626	Y38H6C.19	(3, 1), (4, 1), (3, 2), (4, 2)
1197	0.0002076	2.43	2.25	1.89	1.7	54198	A_12_P106318	T12C9.1	(3, 1), (4, 1), (3, 2), (4, 2)
1198	0.0002081	0.37	NA	0.032	0.035	7415	A_12_P181154	BJ134795
1199	0.0002093	65.17	55.96	46.56	46.98	31531	A_12_P109314	D2030.2a.1	(3, 1), (4, 1), (3, 2), (4, 2)
1200	0.0002107	0.56	0.65	0.68	0.32	13421	A_12_P114992	A_12_P114992	(4, 1), (4, 2), (4, 3)
1201	0.0002108	6.34	6.17	4.4	4.45	60353	A_12_P101781	C25H3.10a	(3, 1), (4, 1), (3, 2), (4, 2)
1202	0.0002115	0.64	0.65	0.43	0.39	14010	A_12_P154680	ZK1240.9	(3, 1), (4, 1), (3, 2), (4, 2)
1203	0.0002118	2.41	2.17	1.69	1.51	10667	A_12_P104608	ZK673.4	(3, 1), (4, 1), (3, 2), (4, 2)
1204	0.0002153	5.47	4.77	4.11	4.02	46152	A_12_P101937	F16B12.6	(3, 1), (4, 1), (3, 2), (4, 2)
1205	0.0002158	1.19	1.38	0.83	0.89	51527	A_12_P113080	K10D11.6	(3, 1), (4, 1), (3, 2), (4, 2)
1206	0.0002164	2.08	2.26	2.88	3.02	20688	A_12_P147922	F49E12.9b	(1, 3), (1, 4), (2, 3), (2, 4)
1207	0.0002169	0.41	0.5	0.79	0.65	15540	A_12_P147646	T21G5.6	(1, 3), (1, 4), (2, 3)
1208	0.0002171	0.49	0.51	0.65	0.73	20792	A_12_P110013	K02G10.5	(1, 3), (1, 4), (2, 3), (2, 4)
1209	0.0002181	0.51	0.47	0.33	0.3	24249	A_12_P106198	NM_076557	(3, 1), (4, 1), (3, 2), (4, 2)
1210	0.0002185	22.17	22.14	16.89	16.63	23489	A_12_P101566	M79.3	(3, 1), (4, 1), (3, 2), (4, 2)
1211	0.0002201	3.68	2.96	2.21	1.9	418	A_12_P115655	T01B10.4a.1	(3, 1), (4, 1), (4, 2)
1212	0.0002223	3.81	5.02	5.6	5.39	58507	A_12_P172901	Y49E10.18	(1, 2), (1, 3), (1, 4)
1213	0.0002229	1.22	1.27	1.78	1.67	38979	A_12_P108851	NM_001026086	(1, 3), (1, 4), (2, 3), (2, 4)
1214	0.000225	14.63	11.48	10.46	10.44	18529	A_12_P110179	C50H2.13	(2, 1), (3, 1), (4, 1)
1215	0.0002266	3.14	3.31	2.5	2.25	50094	A_12_P152721	Y20C6A.2	(3, 1), (4, 1), (3, 2), (4, 2)
1216	0.0002266	0.59	0.42	0.45	0.4	40069	A_12_P117513	F07H5.7	(2, 1), (3, 1), (4, 1)
1217	0.0002278	0.68	0.75	0.42	0.51	15465	A_12_P104880	NP393697	(3, 1), (3, 2), (4, 2)
1218	0.00023	1.45	1.75	2.08	2.23	50924	A_12_P101968	K09A9.6b	(1, 3), (1, 4), (2, 4)
1219	0.0002301	53.08	44.28	37.05	38.65	45058	A_12_P102010	NM_001267466	(2, 1), (3, 1), (4, 1), (3, 2)
1220	0.0002306	7.09	2.98	2.62	2.75	20153	A_12_P104720	C50D2.1	(2, 1), (3, 1), (4, 1)
1221	0.0002309	0.34	0.44	1.19	1.3	55738	A_12_P143280	F11E6.9	(1, 3), (1, 4), (2, 3), (2, 4)
1222	0.0002325	6.06	4.35	4.04	3.98	12992	A_12_P147106	Y57G11C.24g	(2, 1), (3, 1), (4, 1)
1223	0.0002326	2.89	2.65	2.25	2.16	61550	A_12_P108911	F48G7.3	(3, 1), (4, 1), (3, 2), (4, 2)
1224	0.0002327	19.08	21.16	26.32	24.55	19740	A_12_P116446	F47B8.3	(1, 3), (1, 4), (2, 3), (2, 4)
1225	0.000233	0.18	0.22	0.59	1	59323	A_12_P101095	NM_069774	(1, 3), (1, 4), (2, 4)
1226	0.0002345	4.34	3.97	3.4	3.29	32830	A_12_P102816	EGAP2.1	(3, 1), (4, 1), (3, 2), (4, 2)
1227	0.0002352	3.43	2.58	2.63	2.35	46208	A_12_P113101	R08F11.3	(2, 1), (3, 1), (4, 1)
1228	0.0002369	0.56	0.95	2.89	3.12	14649	A_12_P112234	K08B12.1	(1, 3), (1, 4), (2, 3), (2, 4)
1229	0.0002382	5.22	5.16	6.93	6.71	52624	A_12_P101509	F14D12.2.2	(1, 3), (1, 4), (2, 3), (2, 4)
1230	0.0002388	0.32	0.45	0.27	0.2	40673	A_12_P134200	Y119D3B.10	(4, 1), (3, 2), (4, 2)
1231	0.0002388	0.24	0.42	0.79	1.2	7766	A_12_P155675	R12C12.10	(1, 3), (1, 4), (2, 4)
1232	0.0002394	3.77	8.8	29.91	32.93	23868	A_12_P107544	M03A1.7.2	(1, 3), (1, 4)
1233	0.0002409	1.29	1.54	2.07	1.99	34182	A_12_P111639	K09E4.5	(1, 3), (1, 4), (2, 3)
1234	0.000241	0.3	0.14	0.11	0.096	57496	A_12_P117689	C50F2.10	(2, 1), (3, 1), (4, 1)
1235	0.000243	0.85	1.2	1.13	1.25	44804	A_12_P149960	H34I24.3	(1, 2), (1, 3), (1, 4)
1236	0.000243	0.038	0.25	0.054	0.027	61450	A_12_P172692	TC185478
1237	0.0002444	1.14	0.97	0.78	0.84	46865	A_12_P117483	Y105C5B.19	(3, 1), (4, 1), (3, 2)
1238	0.0002446	3.51	4.44	4.39	4.49	62289	A_12_P107120	C49A9.8.2	(1, 2), (1, 3), (1, 4)
1239	0.0002448	1.9	2.54	2.73	2.58	59732	A_12_P115289	T19D12.3	(1, 2), (1, 3), (1, 4)
1240	0.0002456	3.78	3.62	2.8	2.88	53206	A_12_P136945	ZK675.3b	(3, 1), (4, 1), (3, 2), (4, 2)
1241	0.0002462	0.24	0.19	0.1	0.084	48930	A_12_P103989	NM_070418	(3, 1), (4, 1), (3, 2), (4, 2)
1242	0.0002462	1.42	1.78	5.8	5.39	54581	A_12_P105240	F26B1.4	(1, 3), (1, 4), (2, 3), (2, 4)
1243	0.0002462	0.82	0.75	0.46	0.45	22577	A_12_P105551	C55A1.4	(3, 1), (4, 1), (3, 2), (4, 2)
1244	0.000247	0.49	0.52	0.4	0.36	21330	A_12_P115921	NM_063913	(3, 1), (4, 1), (3, 2), (4, 2)
1245	0.0002471	0.14	0.24	0.24	0.061	19955	A_12_P108240	F54E2.2	(4, 1), (4, 2), (4, 3)
1246	0.0002472	0.64	0.51	0.4	0.38	17376	A_12_P111863	C25F9.9	(3, 1), (4, 1), (4, 2)
1247	0.0002477	1.46	1.58	2.39	2.7	59151	A_12_P152986	ZK39.6	(1, 3), (1, 4), (2, 3), (2, 4)
1248	0.0002491	5.37	4.71	4.06	4.21	42155	A_12_P106164	F23F1.3	(2, 1), (3, 1), (4, 1), (3, 2)
1249	0.0002502	4.26	3.83	4.92	5.71	22238	A_12_P136699	C14F11.5b	(1, 4), (2, 3), (2, 4)
1250	0.0002505	4	19.54	13.45	22.87	46428	A_12_P105569	F46C5.1	(1, 2), (1, 3), (1, 4)
1251	0.0002509	242.97	189.99	166.56	148.57	18016	A_12_P141045	T05G5.11	(3, 1), (4, 1)
1252	0.0002517	3.06	2.8	2.31	2.27	53327	A_12_P132580	F16B4.5a	(3, 1), (4, 1), (3, 2), (4, 2)
1253	0.000254	6.7	7.84	10.56	10.88	59671	A_12_P111474	Y57A10A.26.1	(1, 3), (1, 4), (2, 3), (2, 4)
1254	0.0002544	3.78	2.39	1.96	2	45163	A_12_P117226	ZK262.2	(2, 1), (3, 1), (4, 1)
1255	0.0002547	5.92	4.88	4.45	4.27	49613	A_12_P156880	NM_060574	(2, 1), (3, 1), (4, 1)
1256	0.000255	2.45	2.57	1.76	1.8	32445	A_12_P101297	TC186130	(3, 1), (4, 1), (3, 2), (4, 2)
1257	0.0002558	157.68	131.51	115.09	116.37	26014	A_12_P171653	C34F11.3a.1	(2, 1), (3, 1), (4, 1)
1258	0.0002558	18.13	18.4	26.86	28.47	20635	A_12_P151705	C11G10.1	(1, 3), (1, 4), (2, 3), (2, 4)
1259	0.000256	1.52	1.87	2.11	2.12	41525	A_12_P131760	ZK1151.1i	(1, 2), (1, 3), (1, 4)
1260	0.0002565	2.09	3.21	3.68	3.61	28614	A_12_P112366	Y46G5A.24	(1, 2), (1, 3), (1, 4)
1261	0.0002581	0.57	1.12	2.38	2.47	51952	A_12_P100166	T14B4.7a.1	(1, 3), (1, 4)
1262	0.0002592	3.43	3.12	2.52	2.6	511	A_12_P114008	C08C3.3	(3, 1), (4, 1), (3, 2), (4, 2)
1263	0.0002593	13.87	15.48	18.32	16.92	6696	A_12_P111426	R05G6.10.1	(1, 2), (1, 3), (1, 4), (2, 3)
1264	0.0002597	0.46	0.43	0.39	0.21	37876	A_12_P170482	A_12_P170482	(4, 1), (4, 2), (4, 3)
1265	0.0002609	1.34	1.69	1.96	1.86	46791	A_12_P117052	F25E2.2	(1, 2), (1, 3), (1, 4)
1266	0.0002616	11.51	9.9	8.71	8.76	13378	A_12_P106105	K07C5.5	(2, 1), (3, 1), (4, 1), (3, 2)
1267	0.0002638	0.031	0.073	0.043	0.076	672	A_12_P130441	NM_075753
1268	0.0002643	5.71	5.11	4.03	4.1	62114	A_12_P111012	B0280.13	(3, 1), (4, 1), (3, 2), (4, 2)
1269	0.0002643	3.24	2.88	2	2.01	32911	A_12_P119451	C02F12.4	(3, 1), (4, 1), (3, 2), (4, 2)
1270	0.0002646	0.28	0.28	0.33	0.59	34614	A_12_P166124	TC203626	(1, 4), (2, 4), (3, 4)
1271	0.0002673	1.76	2.18	2.53	2.57	33409	A_12_P112033	Y47D3A.2	(1, 2), (1, 3), (1, 4)
1272	0.0002679	5.83	5	4.5	4.11	31694	A_12_P118838	C07H4.1	(3, 1), (4, 1), (4, 2)
1273	0.0002681	2.35	2.12	1.51	1.75	1860	A_12_P147705	T05A10.1j	(3, 1), (4, 1), (3, 2)
1274	0.0002711	2.83	2.12	1.93	1.49	32882	A_12_P119953	M04G12.3	(3, 1), (4, 1), (4, 2)
1275	0.0002713	0.064	0.053	0.14	0.18	53995	A_12_P136313	A_12_P136313	(1, 4), (2, 3), (2, 4)
1276	0.0002718	0.39	0.69	1.92	2.15	1631	A_12_P105530	Y65B4BL.6b	(1, 3), (1, 4), (2, 4)
1277	0.0002735	4.81	5.59	8.66	8.61	28950	A_12_P144485	Y53F4B.23	(1, 3), (1, 4), (2, 3), (2, 4)
1278	0.0002735	5.36	10.47	10.39	13.75	14071	A_12_P109918	C35C5.8a	(1, 2), (1, 3), (1, 4)
1279	0.000274	16.45	19.8	21.48	21.86	39371	A_12_P132327	K02A11.4	(1, 2), (1, 3), (1, 4)
1280	0.0002761	23.69	17.88	17.42	16.63	40743	A_12_P111123	T24H10.7c	(2, 1), (3, 1), (4, 1)
1281	0.0002764	2.06	2.89	3.35	3.23	49204	A_12_P153630	NM_001038414	(1, 2), (1, 3), (1, 4)
1282	0.0002797	0.14	0.28	0.62	0.89	10538	A_12_P116031	NM_072169	(1, 3), (1, 4), (2, 4)
1283	0.0002821	2.72	2.72	1.99	2.11	53767	A_12_P109880	C45E5.3	(3, 1), (4, 1), (3, 2), (4, 2)
1284	0.0002839	0.27	0.24	0.16	0.098	24103	A_12_P133621	T23D5.7	(4, 1), (4, 2)
1285	0.0002863	0.41	0.44	0.33	0.25	57177	A_12_P176691	TC198113	(4, 1), (4, 2)
1286	0.000287	0.39	0.52	0.67	0.46	43292	A_12_P156140	T17A3.7	(1, 2), (1, 3), (4, 3)
1287	0.0002872	0.86	0.9	1.31	1.54	26919	A_12_P154378	NM_001026255	(1, 3), (1, 4), (2, 3), (2, 4)
1288	0.0002876	3.75	3.42	2.81	2.6	62542	A_12_P103554	F54H12.2	(3, 1), (4, 1), (3, 2), (4, 2)
1289	0.0002892	0.93	1.24	1.52	1.55	24060	A_12_P100791	B0019.1	(1, 2), (1, 3), (1, 4)
1290	0.0002896	0.3	0.3	0.47	0.55	9200	A_12_P108564	F47B10.3	(1, 3), (1, 4), (2, 3), (2, 4)
1291	0.0002909	0.59	0.58	0.42	0.46	50582	A_12_P103940	H23L24.3a	(3, 1), (4, 1), (3, 2), (4, 2)
1292	0.0002913	3.81	4.45	7.91	9.49	61648	A_12_P138525	C36E6.8	(1, 3), (1, 4), (2, 3), (2, 4)
1293	0.0002916	19.77	13.91	13.28	13.47	26300	A_12_P131008	K03E5.2c.1	(2, 1), (3, 1), (4, 1)
1294	0.000293	3.02	2.96	3.88	3.95	47958	A_12_P133835	T28F2.5	(1, 3), (1, 4), (2, 3), (2, 4)
1295	0.0002936	0.43	0.71	0.85	0.31	44434	A_12_P150380	F56A6.5	(1, 3), (4, 2), (4, 3)
1296	0.0002951	520.7	359.93	357.13	367.82	4096	A_12_P110065	T07C4.5	(2, 1), (3, 1), (4, 1)
1297	0.0002957	43.23	36.74	31.65	29.99	61647	A_12_P102230	H06H21.3	(3, 1), (4, 1), (4, 2)
1298	0.0002959	25.97	22.39	20.84	19.85	11116	A_12_P101338	F13D11.1	(2, 1), (3, 1), (4, 1), (4, 2)
1299	0.000296	NA	0.91	NA	0.03	11684	A_12_P180649	BJ128668
1300	0.0002965	5.88	4.95	4.34	4.32	8782	A_12_P113357	NM_077953	(2, 1), (3, 1), (4, 1)
1301	0.0002991	0.42	0.43	0.27	0.25	22968	A_12_P111579	K01D12.13a	(3, 1), (4, 1), (3, 2), (4, 2)
1302	0.0002997	1.29	1.16	0.92	0.9	62856	A_12_P100165	C26B9.6	(3, 1), (4, 1), (3, 2), (4, 2)
1303	0.000301	0.26	0.39	0.51	0.62	62161	A_12_P106657	K02E2.7	(1, 3), (1, 4)
1304	0.0003017	41.94	35.11	29.35	30.4	60310	A_12_P111421	NM_076322	(3, 1), (4, 1)
1305	0.0003031	173.36	197.5	248.15	296.2	4577	A_12_P102130	C53B4.5	(1, 3), (1, 4), (2, 4)
1306	0.0003032	1.69	1.92	2.33	2.44	47956	A_12_P112275	C05E11.6	(1, 3), (1, 4), (2, 3), (2, 4)
1307	0.0003036	2.46	2.08	1.75	1.78	7632	A_12_P155785	F13B12.3	(3, 1), (4, 1)
1308	0.0003036	2.43	2.15	1.55	1.68	6654	A_12_P116115	B0034.1	(3, 1), (4, 1), (3, 2)
1309	0.000304	1.73	1.36	1.13	1.25	28364	A_12_P151270	C10A4.10	(2, 1), (3, 1), (4, 1)
1310	0.0003042	20.62	19.37	28.44	25.25	44187	A_12_P141361	T23E7.6	(1, 3), (2, 3), (2, 4)
1311	0.0003048	12.59	11.85	15.2	15.73	54554	A_12_P155612	K03C7.2b.2	(1, 3), (1, 4), (2, 3), (2, 4)
1312	0.0003052	10.27	8.25	7.41	7.36	1395	A_12_P111506	K09C8.1	(2, 1), (3, 1), (4, 1)
1313	0.0003064	0.57	0.59	0.89	0.9	56816	A_12_P118501	K04G2.7a	(1, 3), (1, 4), (2, 3), (2, 4)
1314	0.0003081	0.14	0.14	0.26	0.32	29669	A_12_P109187	F41E7.9	(1, 3), (1, 4), (2, 3), (2, 4)
1315	0.0003084	10.58	9.39	7.27	7.23	46655	A_12_P111615	T10G3.1	(3, 1), (4, 1), (3, 2), (4, 2)
1316	0.0003101	0.83	0.96	0.66	0.59	45441	A_12_P110703	C38C10.1	(4, 1), (3, 2), (4, 2)
1317	0.0003115	19.24	31.09	125.75	136.07	21184	A_12_P104872	R12E2.14	(1, 3), (1, 4), (2, 3), (2, 4)
1318	0.0003115	13.86	10.33	10.93	10.99	53182	A_12_P112872	T09A12.2b	(2, 1), (3, 1), (4, 1)
1319	0.0003141	0.24	0.12	0.046	0.063	44262	A_12_P112185	NM_061843	(3, 1), (4, 1), (3, 2)
1320	0.0003149	0.27	0.26	0.16	0.27	33130	A_12_P140365	C30D11.1c	(3, 1), (3, 2), (3, 4)
1321	0.0003171	0.043	0.032	0.06	0.13	23792	A_12_P120288	R08A2.4	(1, 4), (2, 4), (3, 4)
1322	0.0003178	0.94	0.77	0.55	0.42	20644	A_12_P172952	T01G6.10	(3, 1), (4, 1), (4, 2)
1323	0.0003196	1.54	2.04	2.19	2.21	20570	A_12_P135039	C01B12.9	(1, 2), (1, 3), (1, 4)
1324	0.0003201	4.62	4.59	6.7	6.45	37604	A_12_P114119	AF292053	(1, 3), (1, 4), (2, 3), (2, 4)
1325	0.0003203	1.25	1.08	0.8	0.85	51220	A_12_P106349	NM_001047647	(3, 1), (4, 1), (3, 2)
1326	0.0003214	0.18	0.27	0.38	0.33	15510	A_12_P135319	B0495.8b	(1, 3), (1, 4)
1327	0.0003228	0.75	0.7	0.53	0.47	60142	A_12_P106400	C45G9.11	(3, 1), (4, 1), (3, 2), (4, 2)
1328	0.000323	3.13	3.35	4.46	4.5	45841	A_12_P101467	R06A10.4	(1, 3), (1, 4), (2, 3), (2, 4)
1329	0.0003243	2.97	1.78	1.64	1.93	26920	A_12_P100229	Y47D7A.12	(2, 1), (3, 1), (4, 1)
1330	0.0003248	0.79	0.68	0.51	0.56	36926	A_12_P106517	T21H8.5	(3, 1), (4, 1), (3, 2)
1331	0.0003252	5.77	4.65	4.29	3.99	10931	A_12_P102556	R13F6.9	(2, 1), (3, 1), (4, 1)
1332	0.0003255	1.46	2.16	1.62	1.76	58614	A_12_P117304	F39H12.2	(1, 2), (3, 2), (4, 2)
1333	0.0003269	0.034	0.073	0.047	0.03	12974	A_12_P105875	F07G11.1	(1, 2), (4, 2)
1334	0.000327	0.7	0.6	0.38	0.36	25380	A_12_P113465	ZC266.2	(3, 1), (4, 1), (3, 2), (4, 2)
1335	0.0003282	8.73	6.28	6.05	6.02	12105	A_12_P141338	NM_001027211	(2, 1), (3, 1), (4, 1)
1336	0.0003302	0.57	0.75	0.69	0.21	23384	A_12_P101447	ZK6.4	(4, 1), (4, 2), (4, 3)
1337	0.0003307	15.19	12.02	10.18	10.38	61658	A_12_P113925	H27C11.1a	(2, 1), (3, 1), (4, 1)
1338	0.0003307	3.07	2.71	2.39	2.16	45348	A_12_P105736	T10B11.5	(3, 1), (4, 1), (4, 2)
1339	0.0003316	9.24	8	6.02	6.06	59390	A_12_P102706	M04B2.5	(3, 1), (4, 1), (3, 2), (4, 2)
1340	0.0003321	0.92	1.45	6.55	8.08	3195	A_12_P112371	C31H2.2	(1, 3), (1, 4), (2, 3), (2, 4)
1341	0.000333	12.4	13.45	16.15	15.83	38813	A_12_P156630	F56A8.7a	(1, 3), (1, 4), (2, 3), (2, 4)
1342	0.0003335	10.43	8.91	7.71	8.1	59612	A_12_P109317	NM_171880	(2, 1), (3, 1), (4, 1), (3, 2)
1343	0.0003335	2.01	2.39	2.79	3.15	36579	A_12_P106137	NM_073563	(1, 3), (1, 4), (2, 4)
1344	0.0003356	2.94	4.82	14.91	18.21	39137	A_12_P101498	Y51H7C.13	(1, 3), (1, 4), (2, 4)
1345	0.0003357	25.04	21.18	20.81	18.62	46561	A_12_P109669	Y51A2B.1	(2, 1), (3, 1), (4, 1), (4, 2)
1346	0.000337	2.57	3.12	3.57	3.86	55283	A_12_P108809	Y9C9A.1	(1, 3), (1, 4), (2, 4)
1347	0.0003376	3.75	4.14	6.19	6.48	42350	A_12_P143440	F52E1.5	(1, 3), (1, 4), (2, 3), (2, 4)
1348	0.000338	8.61	8.92	10.95	11.75	6875	A_12_P100381	K04B12.2a	(1, 3), (1, 4), (2, 3), (2, 4)
1349	0.0003381	22.26	18.67	18.31	16.65	31657	A_12_P138125	F01F1.6.1	(2, 1), (3, 1), (4, 1), (4, 2)
1350	0.0003388	10.92	11.16	13.58	14.01	13306	A_12_P106428	F54B8.4	(1, 3), (1, 4), (2, 3), (2, 4)
1351	0.0003389	77.88	76.21	55.7	54.12	4069	A_12_P135625	F41E7.8.2	(3, 1), (4, 1), (3, 2), (4, 2)
1352	0.0003408	5.37	4.42	3.72	3.65	39427	A_12_P114694	T11B7.2	(3, 1), (4, 1)
1353	0.0003429	42.45	32.32	32.26	31.13	4455	A_12_P115705	C05C10.3.1	(2, 1), (3, 1), (4, 1)
1354	0.0003434	39.17	32.22	31.17	28.48	4148	A_12_P146810	ZK550.6.1	(2, 1), (3, 1), (4, 1)
1355	0.0003446	1.31	1.15	1.07	0.98	57493	A_12_P105042	F08A8.5a	(2, 1), (3, 1), (4, 1), (4, 2)
1356	0.0003446	5.87	4.68	4.01	4.07	29167	A_12_P157850	F13B10.1e.2	(2, 1), (3, 1), (4, 1)
1357	0.0003448	18.24	15.67	14.17	12.9	40987	A_12_P114003	H10E21.3b	(3, 1), (4, 1), (4, 2)
1358	0.0003464	0.11	0.19	0.27	0.22	26512	A_12_P149182	F57G9.6	(1, 2), (1, 3), (1, 4)
1359	0.0003469	15.2	11.09	12.2	11.69	2550	A_12_P114906	ZK1236.2	(2, 1), (3, 1), (4, 1)
1360	0.0003475	0.11	0.11	0.18	0.049	9317	A_12_P112829	TC204857	(4, 1), (4, 2), (4, 3)
1361	0.0003481	15.79	13.67	10.72	11.47	1068	A_12_P102061	F53C11.5b	(3, 1), (4, 1), (3, 2)
1362	0.0003499	32.14	28.08	24.51	23.51	7748	A_12_P108718	F36H5.2c.2	(3, 1), (4, 1), (4, 2)
1363	0.000351	20.71	17.05	15.97	15.91	877	A_12_P100308	C32E8.3	(2, 1), (3, 1), (4, 1)
1364	0.0003513	3.82	3.88	5.24	7.06	18856	A_12_P105765	C49F8.3	(1, 4), (2, 4)
1365	0.0003514	11.91	11.25	9.69	8.18	15581	A_12_P140240	C49H3.5a	(3, 1), (4, 1), (4, 2)
1366	0.0003518	394.95	311.05	313.35	287.82	3254	A_12_P105752	Y105E8B.1f	(2, 1), (3, 1), (4, 1)
1367	0.0003526	6.89	5.83	5.28	5.08	32512	A_12_P116738	C37E2.5	(2, 1), (3, 1), (4, 1)
1368	0.0003539	4.32	3.48	3.14	3.36	14206	A_12_P111598	NM_076050	(2, 1), (3, 1), (4, 1)
1369	0.0003543	0.34	0.51	1.6	1.72	46815	A_12_P100520	T03G6.1	(1, 3), (1, 4), (2, 3), (2, 4)
1370	0.0003548	696.35	401.73	448.96	439.8	18118	A_12_P105686	C09G5.4	(2, 1), (3, 1), (4, 1)
1371	0.0003549	95.32	81.01	72.19	71.6	56938	A_12_P117961	F45F2.12	(2, 1), (3, 1), (4, 1)
1372	0.0003555	4.24	3.29	2.74	2.93	46432	A_12_P111613	NM_075167	(2, 1), (3, 1), (4, 1)
1373	0.0003567	1.1	0.93	0.72	0.71	21467	A_12_P106231	C25F9.4	(3, 1), (4, 1), (4, 2)
1374	0.0003589	30.39	36.03	42.67	42.9	1840	A_12_P105722	F11E6.1a	(1, 3), (1, 4)
1375	0.0003601	6.36	11.73	12.49	2.23	17382	A_12_P113579	F07G11.8	(4, 2), (4, 3)
1376	0.0003637	4.46	4.29	3.22	3.02	52577	A_12_P109998	C02C2.1	(3, 1), (4, 1), (3, 2), (4, 2)
1377	0.0003638	0.55	0.45	0.38	0.33	21567	A_12_P120385	ZK154.6a	(3, 1), (4, 1), (4, 2)
1378	0.0003644	11.46	18.16	70.51	76.96	50887	A_12_P103949	NM_058907	(1, 3), (1, 4), (2, 3), (2, 4)
1379	0.0003656	0.22	0.33	0.68	1.41	22803	A_12_P100941	F41C6.5	(1, 3), (1, 4), (2, 4)
1380	0.000366	10.06	14.9	37.01	42.21	38782	A_12_P116174	C02E7.6.1	(1, 3), (1, 4), (2, 4)
1381	0.0003663	4.8	3.9	3.59	3.45	47663	A_12_P159298	TC207754	(2, 1), (3, 1), (4, 1)
1382	0.0003674	3.02	4	4.89	5.26	37847	A_12_P116579	ZC328.1	(1, 3), (1, 4)
1383	0.0003677	3.67	3.05	2.54	2.32	14100	A_12_P144350	Y54G2A.10b	(3, 1), (4, 1), (4, 2)
1384	0.0003686	8.76	6.1	5.92	6.48	22356	A_12_P173862	T20D4.15	(2, 1), (3, 1), (4, 1)
1385	0.0003688	1.54	0.8	0.83	0.85	20408	A_12_P118478	F11C7.7	(2, 1), (3, 1), (4, 1)
1386	0.0003697	0.19	0.29	0.21	0.086	27827	A_12_P163553	D33455	(4, 1), (4, 2), (4, 3)
1387	0.0003698	0.15	0.15	0.06	0.034	29981	A_12_P140675	F07B10.4	(3, 1), (4, 1), (4, 2)
1388	0.0003708	7.94	7.16	6.51	5.99	13480	A_12_P131370	T01H8.1b	(3, 1), (4, 1), (4, 2)
1389	0.0003721	1.9	1.86	1.5	1.47	46292	A_12_P109492	W01C8.5b	(3, 1), (4, 1), (3, 2), (4, 2)
1390	0.0003726	1.25	1.11	0.87	0.9	37206	A_12_P113221	B0432.13.3	(3, 1), (4, 1), (3, 2), (4, 2)
1391	0.0003747	0.34	NA	0.066	0.038	9772	A_12_P115889	C17C3.12a
1392	0.0003806	0.69	0.5	0.39	0.35	39237	A_12_P136531	NM_066748	(3, 1), (4, 1)
1393	0.0003818	10.17	8.71	6.76	6.99	35963	A_12_P114364	F21C3.2	(3, 1), (4, 1), (3, 2)
1394	0.0003843	12.19	9.24	8.41	8.18	54662	A_12_P104257	F36A2.3	(2, 1), (3, 1), (4, 1)
1395	0.0003844	13.69	9.18	8.76	9.23	62613	A_12_P110436	ZK637.13.2	(2, 1), (3, 1), (4, 1)
1396	0.0003848	1.2	0.69	0.54	0.6	9725	A_12_P157535	C14A6.9	(2, 1), (3, 1), (4, 1)
1397	0.0003848	15.47	17.23	20.35	21.71	50367	A_12_P111631	Y58A7A.3	(1, 3), (1, 4), (2, 4)
1398	0.0003866	58.88	50.79	44.06	44.26	35784	A_12_P115186	NM_076321	(2, 1), (3, 1), (4, 1)
1399	0.0003873	0.13	0.31	1.52	2.29	33465	A_12_P103207	W04G3.8	(1, 3), (1, 4), (2, 4)
1400	0.0003887	39.24	48.66	56.22	54.25	54439	A_12_P116437	F28G4.1	(1, 2), (1, 3), (1, 4)
1401	0.0003897	1	0.92	0.72	0.52	25533	A_12_P135830	F33E2.2c	(4, 1), (4, 2)
1402	0.00039	9.53	7.84	7.27	6.67	3389	A_12_P148450	F41B5.9	(2, 1), (3, 1), (4, 1)
1403	0.0003901	1.9	2.16	2.84	2.55	62425	A_12_P107970	VC5.6	(1, 3), (1, 4), (2, 3)
1404	0.0003903	2.99	2.34	2.2	2.33	57385	A_12_P102894	F28B4.4	(2, 1), (3, 1), (4, 1)
1405	0.0003906	10.01	13.91	14.79	13.82	62712	A_12_P105674	F02H6.5	(1, 2), (1, 3), (1, 4)
1406	0.0003908	1.34	1.52	1.17	1.13	20441	A_12_P106202	Y70C5C.6b	(4, 1), (3, 2), (4, 2)
1407	0.0003925	2.11	1.67	1.39	1.29	55589	A_12_P101956	Y41D4A.3	(3, 1), (4, 1)
1408	0.0003928	6.26	4.02	3.82	3.85	26291	A_12_P103579	NM_071503	(2, 1), (3, 1), (4, 1)
1409	0.0003931	2.4	1.65	1.72	1.71	43168	A_12_P149095	F14D7.14	(2, 1), (3, 1), (4, 1)
1410	0.0003947	4.98	4.46	4.07	3.89	2771	A_12_P155100	Y113G7B.3	(2, 1), (3, 1), (4, 1), (4, 2)
1411	0.000397	3.22	5.17	17.62	16.66	61914	A_12_P103586	K08C9.4	(1, 3), (1, 4), (2, 3), (2, 4)
1412	0.0003971	16.52	14.04	13.93	12.91	1531	A_12_P105096	T25G3.4.2	(2, 1), (3, 1), (4, 1), (4, 2)
1413	0.0004	4.42	5.76	6.98	7.17	22298	A_12_P104708	R07B7.11	(1, 3), (1, 4)
1414	0.0004001	0.066	0.078	0.11	0.03	38342	A_12_P140106	W03F9.7
1415	0.0004035	0.17	0.24	0.28	0.091	11273	A_12_P106880	C01G10.3	(4, 2), (4, 3)
1416	0.0004036	32.38	22.05	21.84	21.78	19279	A_12_P152266	K03E5.2a	(2, 1), (3, 1), (4, 1)
1417	0.0004037	2.55	2.67	1.75	1.72	27597	A_12_P105963	F48G7.12	(3, 1), (4, 1), (3, 2), (4, 2)
1418	0.0004042	0.41	0.64	1.04	1.13	41981	A_12_P103662	ZC101.3	(1, 3), (1, 4)
1419	0.0004056	4.04	3.59	2.88	3.08	24713	A_12_P118225	F43C11.9	(3, 1), (4, 1), (3, 2)
1420	0.0004082	0.67	0.5	0.43	0.4	2278	A_12_P100942	B0244.5	(3, 1), (4, 1)
1421	0.0004108	1	0.86	0.62	0.77	25464	A_12_P173747	A_12_P173747	(3, 1), (4, 1), (3, 2)
1422	0.0004116	0.78	0.6	0.53	0.5	12762	A_12_P105734	W07G4.4	(2, 1), (3, 1), (4, 1)
1423	0.0004135	2.54	2.34	2.08	1.86	44342	A_12_P104740	C01B10.4	(3, 1), (4, 1), (4, 2)
1424	0.0004136	9.33	6.78	5.29	4.94	48083	A_12_P116858	NM_071977	(3, 1), (4, 1)
1425	0.0004154	0.15	0.12	0.065	0.11	36508	A_12_P145385	C06B3.13	(3, 1), (3, 2), (3, 4)
1426	0.0004162	6.74	4.87	3.76	4.17	32763	A_12_P118379	K10G9.1	(2, 1), (3, 1), (4, 1)
1427	0.0004175	0.56	0.67	0.86	0.75	20272	A_12_P117489	C56E6.2	(1, 3), (1, 4), (2, 3)
1428	0.0004181	0.24	0.094	0.061	0.064	49047	A_12_P140180	C37A5.5	(2, 1), (3, 1), (4, 1)
1429	0.0004184	1.36	1.1	1.04	0.86	60052	A_12_P173093	NM_075230	(3, 1), (4, 1), (4, 2)
1430	0.0004185	0.27	0.31	0.19	0.12	48206	A_12_P107280	T22B11.4b	(4, 1), (4, 2)
1431	0.0004192	0.15	0.18	0.26	0.27	37418	A_12_P106397	F47D2.7	(1, 3), (1, 4), (2, 3), (2, 4)
1432	0.0004206	13.8	12.77	11.25	11.02	21397	A_12_P114179	Y7A5A.1.1	(3, 1), (4, 1), (3, 2), (4, 2)
1433	0.0004209	5.08	5.64	9.45	11.14	36940	A_12_P138526	NM_001047760	(1, 3), (1, 4), (2, 3), (2, 4)
1434	0.0004217	0.28	0.4	1.01	1.17	22853	A_12_P106388	D2092.8	(1, 3), (1, 4), (2, 4)
1435	0.0004243	0.24	0.22	0.15	0.13	23565	A_12_P108103	F42A6.1	(3, 1), (4, 1), (4, 2)
1436	0.0004245	24.34	21.78	18.82	19.13	62442	A_12_P107135	F55B11.1	(3, 1), (4, 1), (3, 2), (4, 2)
1437	0.0004274	0.034	0.38	0.058	0.03	10676	A_12_P106634	F13A7.3
1438	0.0004278	1.78	1.37	1.05	0.89	33533	A_12_P102668	NM_001268575	(3, 1), (4, 1), (4, 2)
1439	0.0004287	1.57	1.59	2.18	2.13	23153	A_12_P114630	NM_075890	(1, 3), (1, 4), (2, 3), (2, 4)
1440	0.0004293	116.46	98.99	92.75	87.29	40590	A_12_P110830	T18H9.2a.1	(2, 1), (3, 1), (4, 1), (4, 2)
1441	0.0004302	0.3	0.33	0.44	0.43	26678	A_12_P104688	T07H6.1b.1	(1, 3), (1, 4), (2, 3), (2, 4)
1442	0.0004303	0.039	0.081	0.058	0.032	58381	A_12_P101606	F59B1.5	(1, 2), (4, 2), (4, 3)
1443	0.0004342	1.41	1.54	1.89	2.38	54991	A_12_P104905	T27A8.1	(1, 4), (2, 4)
1444	0.0004354	7.62	5.68	4.99	5.16	58224	A_12_P157026	NM_182352	(2, 1), (3, 1), (4, 1)
1445	0.0004365	0.077	0.11	0.12	0.032	14101	A_12_P103578	Y116F11A.4	(4, 1), (4, 2), (4, 3)
1446	0.0004395	0.31	0.29	0.19	0.16	37981	A_12_P111919	C26C6.7	(3, 1), (4, 1), (3, 2), (4, 2)
1447	0.0004412	5.17	3.74	3.71	3.39	24189	A_12_P102275	Y42A5A.2	(2, 1), (3, 1), (4, 1)
1448	0.0004436	3.86	4.11	5.2	5.24	42446	A_12_P104022	C32D5.1	(1, 3), (1, 4), (2, 3), (2, 4)
1449	0.0004469	2.32	2.57	3.57	3.25	51462	A_12_P108308	T12B5.2	(1, 3), (1, 4), (2, 3)
1450	0.0004476	7.02	6.69	5.26	5.42	40764	A_12_P112236	K11E4.5b	(3, 1), (4, 1), (3, 2), (4, 2)
1451	0.0004487	10.98	9.19	8.58	8.67	8688	A_12_P117094	F55A4.8d	(2, 1), (3, 1), (4, 1)
1452	0.0004488	7.48	6.36	4.84	5.52	10183	A_12_P110998	E01G4.1	(3, 1), (4, 1), (3, 2)
1453	0.0004493	31.22	29.77	26.32	23.83	36963	A_12_P120264	R08E5.2c	(3, 1), (4, 1), (3, 2), (4, 2)
1454	0.0004498	0.69	0.57	0.5	0.48	16308	A_12_P104627	NM_068537	(3, 1), (4, 1)
1455	0.0004502	15.17	22.6	45.64	60.22	57355	A_12_P108088	EGAP7.1	(1, 3), (1, 4), (2, 4)
1456	0.0004504	2.87	2.51	1.99	2.22	805	A_12_P118799	NM_075108	(3, 1), (4, 1), (3, 2)
1457	0.0004509	8.44	14.19	56	55.98	30903	A_12_P138930	R12E2.15	(1, 3), (1, 4), (2, 3), (2, 4)
1458	0.0004524	0.078	0.13	0.16	0.28	48068	A_12_P133636	NM_072950	(1, 4), (2, 4)
1459	0.0004528	0.07	0.12	0.26	0.29	50879	A_12_P117404	C33B4.2	(1, 3), (1, 4), (2, 4)
1460	0.0004532	1.67	1.39	1.21	1.14	20447	A_12_P110250	F11A6.2	(3, 1), (4, 1)
1461	0.0004537	2.48	2.87	3.91	3.66	23459	A_12_P108578	Y54G2A.29	(1, 3), (1, 4), (2, 3)
1462	0.0004539	1.78	2.05	2.39	2.48	55494	A_12_P102227	ZK1010.8.1	(1, 3), (1, 4), (2, 4)
1463	0.0004556	0.88	0.83	0.47	0.69	37812	A_12_P117727	Y41D4A.7	(3, 1), (3, 2), (3, 4)
1464	0.000457	2.67	2	1.84	1.87	15700	A_12_P155703	NP9439726	(2, 1), (3, 1), (4, 1)
1465	0.000457	4.09	4.09	5.52	6.29	59306	A_12_P110523	F28H1.4a	(1, 3), (1, 4), (2, 3), (2, 4)
1466	0.0004587	3.21	2.24	2.05	1.95	60102	A_12_P116314	K09C6.9	(2, 1), (3, 1), (4, 1)
1467	0.0004606	2.54	2.92	3.36	3.33	36426	A_12_P172782	TC184243	(1, 3), (1, 4), (2, 3)
1468	0.0004615	15.89	12.74	12.54	12.64	61090	A_12_P106254	T19B10.3	(2, 1), (3, 1), (4, 1)
1469	0.0004617	0.052	0.1	0.035	0.11	32956	A_12_P174477	A_12_P174477	(1, 4), (3, 2), (3, 4)
1470	0.0004652	0.48	0.4	0.25	0.28	6771	A_12_P109284	F08A8.6	(3, 1), (4, 1), (3, 2)
1471	0.0004654	0.5	0.39	0.33	0.25	13610	A_12_P109000	R02E12.8	(3, 1), (4, 1), (4, 2)
1472	0.0004681	52.96	48.27	36.64	38.67	5032	A_12_P102082	C06B3.6.2	(3, 1), (4, 1), (3, 2), (4, 2)
1473	0.0004711	7.62	3.94	2.23	2.39	38534	A_12_P102009	Y43F8C.1	(3, 1), (4, 1)
1474	0.0004748	0.058	0.041	0.04	0.029	62801	A_12_P118088	F34H10.5	(2, 1), (3, 1), (4, 1), (4, 2)
1475	0.0004761	4.06	4.81	5.1	5.2	4387	A_12_P116098	M05B5.4	(1, 2), (1, 3), (1, 4)
1476	0.000477	6.15	5	4.46	4.03	45426	A_12_P111543	C25F9.1	(3, 1), (4, 1)
1477	0.0004772	1.81	1.21	1.08	1.23	6090	A_12_P115834	NM_065384	(2, 1), (3, 1), (4, 1)
1478	0.0004776	1.13	0.94	0.79	0.75	3315	A_12_P156017	K04C2.7	(3, 1), (4, 1), (4, 2)
1479	0.0004799	0.58	0.4	0.31	0.28	37138	A_12_P170874	NM_074387	(3, 1), (4, 1)
1480	0.0004803	0.67	0.61	0.38	0.4	52808	A_12_P154681	NM_061837	(3, 1), (4, 1), (3, 2), (4, 2)
1481	0.0004819	8.24	7.45	6.06	5.45	38827	A_12_P119696	NM_182079	(3, 1), (4, 1), (4, 2)
1482	0.0004825	3.23	2.56	2.44	2.22	39523	A_12_P115364	C08E8.4	(2, 1), (3, 1), (4, 1)
1483	0.000483	1.26	0.83	0.82	0.7	56571	A_12_P111979	C01B7.4	(2, 1), (3, 1), (4, 1)
1484	0.0004844	9.72	8.33	7.49	7.44	8641	A_12_P118524	C18G1.2a	(2, 1), (3, 1), (4, 1)
1485	0.000485	0.081	0.46	0.035	0.044	2160	A_12_P180565	C31206	(1, 2), (3, 2), (4, 2)
1486	0.0004853	0.16	0.14	0.087	0.098	54983	A_12_P167801	NM_064007	(3, 1), (4, 1), (3, 2)
1487	0.0004862	3.88	4.04	5.85	6.29	56199	A_12_P156280	K11D12.13	(1, 3), (1, 4), (2, 3), (2, 4)
1488	0.0004875	5.88	4.88	4.61	4.26	21086	A_12_P102828	D2030.10a.2	(2, 1), (3, 1), (4, 1)
1489	0.00049	0.67	0.76	1.5	1.55	13206	A_12_P114884	C07D10.4	(1, 3), (1, 4), (2, 3), (2, 4)
1490	0.0004906	1.37	0.99	0.78	0.79	10865	A_12_P111065	F56D1.2	(3, 1), (4, 1)
1491	0.0004908	4.13	3.7	2.86	2.58	14900	A_12_P119165	C33F10.7a	(3, 1), (4, 1), (4, 2)
1492	0.0004915	2.1	2.17	2.88	2.88	16567	A_12_P120007	T12B5.10	(1, 3), (1, 4), (2, 3), (2, 4)
1493	0.0004924	7.21	6.49	5.56	5.33	2514	A_12_P108006	Y57A10A.15	(3, 1), (4, 1), (4, 2)
1494	0.0004971	4.07	3.41	2.83	2.36	43507	A_12_P103669	NM_063131	(3, 1), (4, 1), (4, 2)
1495	0.0004972	0.5	0.45	0.71	0.91	9307	A_12_P102424	NM_075773	(1, 4), (2, 3), (2, 4)
1496	0.0004977	0.14	0.21	0.22	0.25	32497	A_12_P111795	F52D2.5	(1, 2), (1, 3), (1, 4)
1497	0.0004988	0.71	0.87	1.08	1.21	34555	A_12_P103470	T10H10.2	(1, 3), (1, 4), (2, 4)
1498	0.0004989	11.05	9.26	8.34	8.36	33659	A_12_P136000	F55A3.1	(2, 1), (3, 1), (4, 1)
1499	0.0004991	32.11	28.53	23.32	23	46499	A_12_P181398	M110.5a.1	(3, 1), (4, 1), (3, 2), (4, 2)
1500	0.0005002	73.64	56.96	56.42	54.84	49821	A_12_P156160	R13H4.2a	(2, 1), (3, 1), (4, 1)
1501	0.0005004	3.46	3.61	4.25	4.56	24779	A_12_P100740	F57B1.5	(1, 3), (1, 4), (2, 3), (2, 4)
1502	0.0005004	0.19	0.66	2.22	2.34	53079	A_12_P117007	F46C8.6.1	(1, 3), (1, 4)
1503	0.000502	4.2	5.13	5.78	5.68	43405	A_12_P111582	C35A5.6a	(1, 2), (1, 3), (1, 4)
1504	0.0005024	15.28	14.49	21.01	22.69	17928	A_12_P166721	M163.3	(1, 3), (1, 4), (2, 3), (2, 4)
1505	0.0005039	1.06	1	0.82	0.79	32256	A_12_P105406	NP009537	(3, 1), (4, 1), (3, 2), (4, 2)
1506	0.0005047	0.71	1.08	1.38	1.77	49255	A_12_P104261	ZK488.10	(1, 3), (1, 4)
1507	0.0005047	404.42	459.76	535.72	527.76	24427	A_12_P117168	F52H3.7b.1	(1, 3), (1, 4), (2, 3)
1508	0.0005087	0.12	0.14	0.13	0.042	25520	A_12_P107332	C50C10.3	(4, 1), (4, 2), (4, 3)
1509	0.0005092	0.61	0.41	0.29	0.33	41608	A_12_P101696	ZK856.4	(3, 1), (4, 1)
1510	0.0005114	5.25	6.26	7.41	7.78	15564	A_12_P118253	F39G3.8	(1, 3), (1, 4)
1511	0.0005114	16.56	15.75	13.37	12.92	21750	A_12_P113216	F21A3.2b	(3, 1), (4, 1), (3, 2), (4, 2)
1512	0.0005117	0.23	0.21	0.084	0.077	49622	A_12_P104705	ZK418.1	(3, 1), (4, 1), (3, 2), (4, 2)
1513	0.0005131	6.69	5.79	5.14	4.79	20996	A_12_P100201	NM_182358	(3, 1), (4, 1), (4, 2)
1514	0.0005147	118.42	95.08	89.75	81.61	20251	A_12_P116132	C54F6.14	(2, 1), (3, 1), (4, 1)
1515	0.0005159	13.38	14.64	17.62	17.32	6169	A_12_P150287	F38B2.4	(1, 3), (1, 4), (2, 3), (2, 4)
1516	0.0005176	2.95	2.52	1.97	1.66	36711	A_12_P111079	F37H8.3	(3, 1), (4, 1), (4, 2)
1517	0.0005219	2.22	1.76	1.56	1.41	40377	A_12_P143855	D2023.1c	(3, 1), (4, 1)
1518	0.0005234	24.55	20.65	19.41	18.34	22300	A_12_P114564	Y105E8A.23b	(2, 1), (3, 1), (4, 1)
1519	0.0005242	NA	0.28	0.084	0.038	13495	A_12_P140920	T01H10.6
1520	0.0005273	0.18	0.11	0.1	0.08	19899	A_12_P144415	Y52B11A.11	(2, 1), (3, 1), (4, 1)
1521	0.0005277	0.35	0.59	3.16	3.84	41561	A_12_P106102	W04G3.2	(1, 3), (1, 4), (2, 3), (2, 4)
1522	0.000528	2.8	2.14	2.01	2.03	38038	A_12_P120179	F53C3.6a.2	(2, 1), (3, 1), (4, 1)
1523	0.0005303	0.31	0.12	0.082	0.086	43800	A_12_P114849	Y40B1B.3	(2, 1), (3, 1), (4, 1)
1524	0.0005304	0.45	0.36	0.2	0.26	53159	A_12_P119673	C24B5.5	(3, 1), (4, 1), (3, 2)
1525	0.000532	6.73	7.06	5.06	5.77	49525	A_12_P161768	Y111B2A.9a	(3, 1), (3, 2), (4, 2)
1526	0.0005339	6.24	5.76	4.86	4.91	39948	A_12_P104220	Y43F8B.2b	(3, 1), (4, 1), (3, 2), (4, 2)
1527	0.0005339	2.21	1.77	1.57	1.43	45994	A_12_P179463	R06F6.2	(3, 1), (4, 1)
1528	0.0005355	2.38	2.98	3.88	5.12	59921	A_12_P179697	NM_077469	(1, 3), (1, 4), (2, 4)
1529	0.0005376	0.5	0.48	0.59	0.72	57012	A_12_P109403	H10D18.1	(1, 4), (2, 4)
1530	0.000539	0.036	1.43	0.034	0.058	2320	A_12_P111288	T09D3.3	(1, 2), (3, 2), (4, 2)
1531	0.0005403	0.29	0.2	0.29	0.29	43543	A_12_P144680	Y60A3A.25	(2, 1), (2, 3), (2, 4)
1532	0.0005442	6.17	5.75	5.05	4.52	21084	A_12_P101154	Y55B1AR.1.1	(3, 1), (4, 1), (4, 2)
1533	0.0005457	43.79	32.26	29.55	28.89	19102	A_12_P101912	NM_066653	(2, 1), (3, 1), (4, 1)
1534	0.0005466	26.53	21.44	20.36	20.05	27436	A_12_P156960	F57F5.4a.2	(2, 1), (3, 1), (4, 1)
1535	0.0005481	1.68	1.81	2.15	2.32	15368	A_12_P107564	NM_061147	(1, 3), (1, 4), (2, 4)
1536	0.0005483	14.03	14.98	18.79	18.05	14417	A_12_P118364	PDB1.1a	(1, 3), (1, 4), (2, 3), (2, 4)
1537	0.0005494	4.01	9.79	27.51	37.19	30636	A_12_P118118	T01B7.7	(1, 3), (1, 4)
1538	0.0005521	103.25	78.82	75.97	77.82	827	A_12_P116248	NM_063384	(2, 1), (3, 1), (4, 1)
1539	0.0005533	0.11	0.08	0.07	0.044	40942	A_12_P160882	A_12_P160882	(4, 1), (4, 2)
1540	0.0005538	0.91	1.1	1.34	1.33	56491	A_12_P118825	F07C3.7	(1, 3), (1, 4)
1541	0.0005539	12.79	14.58	17.24	16.62	25259	A_12_P156631	NM_001027443	(1, 3), (1, 4), (2, 3)
1542	0.0005557	0.27	0.34	0.62	0.65	6319	A_12_P120375	W03G11.2	(1, 3), (1, 4), (2, 4)
1543	0.0005557	1.09	1.03	1.38	1.31	52662	A_12_P113293	F56C9.8	(1, 3), (1, 4), (2, 3), (2, 4)
1544	0.0005565	1.36	1.3	0.9	1.04	41843	A_12_P165831	C34C6.6b	(3, 1), (4, 1), (3, 2)
1545	0.0005569	1.14	1.43	2.1	2.29	15346	A_12_P103976	F32A5.3	(1, 3), (1, 4), (2, 4)
1546	0.0005575	6.34	6.01	4.1	4.87	31385	A_12_P119064	C54F6.13b	(3, 1), (4, 1), (3, 2)
1547	0.000559	7	3.61	3.09	3.27	52260	A_12_P115997	C45G7.3	(2, 1), (3, 1), (4, 1)
1548	0.0005644	10.98	9.23	8.28	8.45	26727	A_12_P108673	B0218.2.2	(2, 1), (3, 1), (4, 1)
1549	0.0005651	9.39	9.01	7.71	7.55	49916	A_12_P107611	T25D10.1	(3, 1), (4, 1), (3, 2), (4, 2)
1550	0.0005688	3.7	4.68	5.45	5.24	59690	A_12_P100978	R07B7.10	(1, 2), (1, 3), (1, 4)
1551	0.0005691	46.43	52.16	65.61	62.2	34697	A_12_P109831	F10E7.5	(1, 3), (1, 4), (2, 3)
1552	0.0005722	15.37	20.98	22.52	21.97	18121	A_12_P100863	NM_071310	(1, 2), (1, 3), (1, 4)
1553	0.0005725	71.26	63.11	56.07	54.3	31800	A_12_P104032	F45D3.5	(3, 1), (4, 1), (4, 2)
1554	0.0005745	0.12	0.4	1.31	0.66	2346	A_12_P115567	Y105C5B.13	(1, 3), (1, 4)
1555	0.0005768	9.88	12.18	7.74	7.39	5539	A_12_P107707	C07A4.2	(3, 2), (4, 2)
1556	0.000578	7.28	5.18	5.45	6.1	28408	A_12_P173863	TC200165	(2, 1), (3, 1)
1557	0.0005836	0.58	0.73	0.84	0.92	40477	A_12_P106782	NM_001268035	(1, 3), (1, 4)
1558	0.0005838	5.35	4.35	4.39	4.04	9274	A_12_P101777	F43B10.2b	(2, 1), (3, 1), (4, 1)
1559	0.0005856	1.69	3.69	10.49	11.22	41357	A_12_P167575	Y102A11A.5.2	(1, 3), (1, 4)
1560	0.0005857	0.084	0.11	0.1	0.042	41442	A_12_P172982	T03D3.4	(4, 1), (4, 2), (4, 3)
1561	0.0005862	0.37	0.41	0.62	0.57	25786	A_12_P104802	D1025.2	(1, 3), (1, 4), (2, 3)
1562	0.0005873	0.05	0.076	0.096	0.16	51564	A_12_P100827	Y106G6E.1	(1, 4), (2, 4)
1563	0.0005884	4.66	3.32	3.35	3.28	51827	A_12_P110637	Y57G11C.24d.6	(2, 1), (3, 1), (4, 1)
1564	0.0005898	0.033	0.045	0.069	0.03	53438	A_12_P111947	A_12_P111947	(1, 3), (4, 3)
1565	0.0005899	8.83	6.94	5.72	6.24	56049	A_12_P118110	A_12_P118110	(2, 1), (3, 1), (4, 1)
1566	0.0005902	15.44	14.51	10.85	10.52	22454	A_12_P105414	Y39A3CR.5	(3, 1), (4, 1), (3, 2), (4, 2)
1567	0.000591	2.91	2.4	2.02	2.1	56336	A_12_P113984	Y119D3B.12a.2	(3, 1), (4, 1)
1568	0.0005912	1.65	1.35	1.18	1.31	50050	A_12_P105696	F26F2.7	(2, 1), (3, 1), (4, 1)
1569	0.0005917	0.053	0.096	0.035	0.04	28374	A_12_P173142	NM_077595	(3, 2), (4, 2)
1570	0.0005924	0.87	0.9	0.56	0.6	49083	A_12_P136619	Y54B9A.1	(3, 1), (4, 1), (3, 2), (4, 2)
1571	0.0005943	0.24	0.29	0.44	0.46	4730	A_12_P100300	Y97E10AR.1	(1, 3), (1, 4), (2, 4)
1572	0.0005964	29.93	22.73	24.25	20.21	35541	A_12_P149934	F59C12.4	(2, 1), (3, 1), (4, 1)
1573	0.0005974	15	13.72	11.94	11.34	15443	A_12_P110219	C44B7.9	(3, 1), (4, 1), (4, 2)
1574	0.000598	15.04	17.93	19.17	19.37	19167	A_12_P145435	ZK809.8a.2	(1, 2), (1, 3), (1, 4)
1575	0.0006033	0.96	0.66	0.59	0.55	20829	A_12_P166785	F57B9.3	(2, 1), (3, 1), (4, 1)
1576	0.0006056	18.61	15.64	15	15	62752	A_12_P155601	W03C9.3.1	(2, 1), (3, 1), (4, 1)
1577	0.0006076	31.21	27.75	24.65	21.34	30078	A_12_P105975	W07B8.5.2	(3, 1), (4, 1), (4, 2)
1578	0.0006078	10.75	9.76	7.63	9.14	46327	A_12_P112734	Y111B2A.11	(3, 1), (3, 2), (3, 4)
1579	0.0006095	233.34	196.84	173.27	173.1	60857	A_12_P142325	ZK131.3	(2, 1), (3, 1), (4, 1)
1580	0.0006106	34.72	33.29	44.15	50.25	12723	A_12_P118319	F57C2.4	(1, 4), (2, 3), (2, 4)
1581	0.0006111	0.21	0.27	0.54	0.69	9287	A_12_P112724	C42D8.5b.2	(1, 3), (1, 4), (2, 4)
1582	0.0006116	6.68	7.56	8.48	9.59	61066	A_12_P174863	C24G6.6.4	(1, 3), (1, 4), (2, 4)
1583	0.0006134	7.92	7.64	6.22	6.45	22607	A_12_P102250	T06A1.5	(3, 1), (4, 1), (3, 2), (4, 2)
1584	0.0006161	0.037	0.076	NA	NA	32069	A_12_P168384	BJ779309
1585	0.0006186	3.2	3.54	4.53	4.56	58659	A_12_P111031	F09B9.5	(1, 3), (1, 4), (2, 3), (2, 4)
1586	0.0006232	0.7	0.58	0.48	0.38	32698	A_12_P106852	F22F7.7.1	(3, 1), (4, 1), (4, 2)
1587	0.0006253	0.86	0.67	0.53	0.56	29637	A_12_P101948	D1014.2	(3, 1), (4, 1)
1588	0.0006296	3.68	3.57	2.75	2.99	62337	A_12_P111424	C27A7.1b	(3, 1), (4, 1), (3, 2), (4, 2)
1589	0.0006301	0.84	0.81	0.69	0.62	31406	A_12_P112362	C34G6.4	(3, 1), (4, 1), (4, 2)
1590	0.0006331	10.36	7.83	7.52	7.83	29807	A_12_P120156	C17B7.12	(2, 1), (3, 1), (4, 1)
1591	0.0006335	3.68	3.32	2.46	2.88	22852	A_12_P174758	F59E12.6b	(3, 1), (4, 1), (3, 2)
1592	0.0006337	0.76	0.78	1.77	2.35	10451	A_12_P109013	H17B01.2	(1, 3), (1, 4), (2, 3), (2, 4)
1593	0.0006344	22.61	21.63	27.38	26.29	35398	A_12_P131881	Y57G11C.11b.1	(1, 3), (1, 4), (2, 3), (2, 4)
1594	0.0006357	1.12	0.84	0.68	0.64	403	A_12_P111676	NM_062288	(3, 1), (4, 1)
1595	0.0006366	1.17	0.9	0.7	0.77	15100	A_12_P115967	C17B7.2	(3, 1), (4, 1)
1596	0.0006389	1.02	1.02	1.37	1.54	36094	A_12_P110347	F22A3.5	(1, 3), (1, 4), (2, 3), (2, 4)
1597	0.0006394	2.18	2.05	1.7	1.68	30860	A_12_P168936	A_12_P168936	(3, 1), (4, 1), (3, 2), (4, 2)
1598	0.0006402	0.35	0.17	0.17	0.053	61766	A_12_P107428	F35E12.5	(4, 1), (4, 2)
1599	0.0006403	1.94	2.14	2.47	2.7	13745	A_12_P156181	NM_001029650	(1, 3), (1, 4), (2, 4)
1600	0.000642	0.043	0.48	0.064	0.032	33812	A_12_P177819	AV185732
1601	0.0006426	1.01	1.04	0.77	0.72	37449	A_12_P100874	F19B2.6	(3, 1), (4, 1), (3, 2), (4, 2)
1602	0.0006444	1.65	1.96	2.31	2.26	6998	A_12_P100577	NM_001268351	(1, 3), (1, 4)
1603	0.0006448	2.76	2.48	1.96	1.72	33193	A_12_P119126	B0286.6	(3, 1), (4, 1), (4, 2)
1604	0.0006496	0.061	0.095	0.2	0.23	49413	A_12_P106740	F47G9.3	(1, 3), (1, 4), (2, 4)
1605	0.0006507	12.41	10.93	8.93	9.81	20427	A_12_P148955	F18E3.7b	(3, 1), (4, 1), (3, 2)
1606	0.0006517	1.86	3.14	2.47	2.41	42639	A_12_P119333	R09D1.11	(1, 2), (1, 3)
1607	0.0006546	0.34	0.3	0.51	0.46	45326	A_12_P116727	F45G2.5	(1, 3), (2, 3), (2, 4)
1608	0.0006569	11.59	10.8	10.16	9.27	4241	A_12_P100664	F44C8.8	(3, 1), (4, 1), (4, 2), (4, 3)
1609	0.0006575	5.77	4.47	3.48	3.25	23791	A_12_P109999	T10H4.11	(3, 1), (4, 1)
1610	0.0006595	1.77	2.04	3.24	3.22	41108	A_12_P112300	C14F11.6	(1, 3), (1, 4), (2, 3), (2, 4)
1611	0.0006607	0.16	0.26	0.66	0.77	51752	A_12_P137470	Y65B4BL.6a	(1, 3), (1, 4), (2, 4)
1612	0.0006656	81.89	65.96	66.68	60.31	43233	A_12_P155461	T25F10.6b.1	(2, 1), (3, 1), (4, 1)
1613	0.0006663	1.5	1.44	1.03	1.03	16378	A_12_P145586	ZK622.5	(3, 1), (4, 1), (3, 2), (4, 2)
1614	0.000667	4.44	1.99	1.86	1.96	11976	A_12_P116964	C45E5.4	(2, 1), (3, 1), (4, 1)
1615	0.0006686	118.58	236.59	256.32	309.14	41517	A_12_P106704	K12G11.3	(1, 2), (1, 3), (1, 4)
1616	0.0006714	0.098	0.17	0.16	0.051	16346	A_12_P169907	CV125199	(4, 2), (4, 3)
1617	0.000672	0.12	0.19	0.37	0.49	8337	A_12_P104958	ZC250.3	(1, 3), (1, 4), (2, 4)
1618	0.0006725	3.11	2.79	2.38	2.42	16533	A_12_P107234	D2021.4a	(3, 1), (4, 1), (3, 2)
1619	0.0006726	16.05	14.74	21.22	19.43	37002	A_12_P134905	B0563.5	(1, 3), (2, 3), (2, 4)
1620	0.0006727	0.27	0.43	0.42	0.16	22573	A_12_P138411	C50F4.15	(4, 2), (4, 3)
1621	0.0006742	9.1	10.96	11.95	11.57	21073	A_12_P119175	R10E8.6	(1, 2), (1, 3), (1, 4)
1622	0.0006744	0.059	0.048	0.05	0.1	40307	A_12_P167170	A_12_P167170	(1, 4), (2, 4), (3, 4)
1623	0.0006749	30.76	27.45	23.3	23.28	25948	A_12_P133390	D2030.2b.2	(3, 1), (4, 1), (3, 2), (4, 2)
1624	0.0006765	1.49	1.82	2.12	2.09	62632	A_12_P155105	Y82E9BR.4	(1, 3), (1, 4)
1625	0.0006773	1.02	1.35	1.8	2.02	54830	A_12_P152291	M163.8	(1, 3), (1, 4)
1626	0.0006776	4.28	5.08	5.67	6.36	30059	A_12_P115326	T26E3.2	(1, 3), (1, 4), (2, 4)
1627	0.0006808	0.067	0.11	0.23	0.16	16495	A_12_P118515	F35G2.5a	(1, 3), (1, 4), (2, 3)
1628	0.0006811	0.86	0.75	0.55	0.59	33776	A_12_P177304	TC193539	(3, 1), (4, 1), (3, 2)
1629	0.0006823	4.02	3.61	2.94	2.85	43191	A_12_P104689	C50C3.7	(3, 1), (4, 1), (4, 2)
1630	0.0006823	1.42	1.77	1.98	2.01	11325	A_12_P109021	F46C3.3	(1, 2), (1, 3), (1, 4)
1631	0.0006829	0.69	0.59	0.47	0.51	53397	A_12_P111595	F43C11.6	(3, 1), (4, 1), (3, 2)
1632	0.0006829	7.41	6.55	5.36	5.14	38960	A_12_P107007	W06F12.1b.2	(3, 1), (4, 1), (4, 2)
1633	0.000683	0.91	0.72	0.5	0.49	32354	A_12_P133671	T12A7.2a.2	(3, 1), (4, 1)
1634	0.000684	4.02	4.01	5.44	5.18	9294	A_12_P101359	F52D10.2	(1, 3), (1, 4), (2, 3), (2, 4)
1635	0.0006864	87.68	60.42	65.07	68.59	54504	A_12_P102325	NM_062403	(2, 1), (3, 1), (4, 1)
1636	0.0006906	0.2	0.4	0.6	0.55	28539	A_12_P101141	T02C1.1	(1, 3), (1, 4)
1637	0.0006915	4.18	2.95	2.94	3.02	45661	A_12_P166475	Y38E10A.14	(2, 1), (3, 1), (4, 1)
1638	0.0006918	2.44	1.45	1.31	1.18	13740	A_12_P146585	R02C2.7	(2, 1), (3, 1), (4, 1)
1639	0.0006943	1.87	1.83	2.37	2.32	58409	A_12_P106510	F54F7.4	(1, 3), (1, 4), (2, 3), (2, 4)
1640	0.0006958	3.17	2.5	1.98	1.98	22221	A_12_P176319	B0041.6a	(3, 1), (4, 1)
1641	0.0006979	0.94	1.29	1.58	0.51	23378	A_12_P110686	NM_074099	(4, 2), (4, 3)
1642	0.0006985	0.13	0.12	0.14	0.036	32244	A_12_P174767	TC180336
1643	0.0006986	4.57	4.17	3.06	3.04	21051	A_12_P116842	Y102A11A.2b	(3, 1), (4, 1), (3, 2), (4, 2)
1644	0.0007013	21.75	18.36	17.37	16.26	8308	A_12_P101620	T20B3.1	(2, 1), (3, 1), (4, 1)
1645	0.0007037	5.31	9.74	7.62	3.03	8992	A_12_P113901	AC8.4	(4, 2), (4, 3)
1646	0.0007044	0.06	0.087	0.23	0.16	11535	A_12_P119008	NM_001129626	(1, 3), (1, 4), (2, 3)
1647	0.0007044	15.78	14.88	12.37	12.9	24649	A_12_P116807	F10G7.10b	(3, 1), (4, 1), (3, 2), (4, 2)
1648	0.0007046	11.87	11.94	15.23	15.45	47073	A_12_P115650	C33A12.3.2	(1, 3), (1, 4), (2, 3), (2, 4)
1649	0.0007048	0.38	0.56	1.25	2.05	57689	A_12_P115270	ZK1290.8	(1, 3), (1, 4), (2, 4)
1650	0.0007052	13.76	16.1	19.44	19.78	54462	A_12_P111204	K09G1.1b	(1, 3), (1, 4)
1651	0.0007079	2.32	2.62	1.69	1.72	49361	A_12_P110064	C29E6.5	(3, 1), (4, 1), (3, 2), (4, 2)
1652	0.0007086	0.7	0.79	1.15	1.19	50321	A_12_P107446	D1069.2.2	(1, 3), (1, 4), (2, 3), (2, 4)
1653	0.0007097	14.08	15.83	18.1	18.48	23188	A_12_P103417	M02D8.1	(1, 3), (1, 4), (2, 4)
1654	0.0007099	8.18	9.82	11.59	11.03	42478	A_12_P110422	C32D5.2.2	(1, 3), (1, 4)
1655	0.00071	27.8	22.6	21.34	20.47	25076	A_12_P155955	NM_058738	(2, 1), (3, 1), (4, 1)
1656	0.00071	0.38	0.4	0.29	0.26	3186	A_12_P107037	NP020789	(3, 1), (4, 1), (3, 2), (4, 2)
1657	0.0007112	1.8	1.87	1.52	1.39	2211	A_12_P181359	R148.4	(3, 1), (4, 1), (3, 2), (4, 2)
1658	0.0007113	105.08	89.18	84.21	77.79	18842	A_12_P106387	C15F1.7b.1	(2, 1), (3, 1), (4, 1)
1659	0.0007144	0.088	0.061	0.044	0.029	41329	A_12_P103534	F27B3.6	(4, 1), (4, 2)
1660	0.0007162	0.87	0.96	0.8	0.68	54431	A_12_P178719	NM_072810	(4, 1), (3, 2), (4, 2)
1661	0.0007169	11.42	10.3	9.89	9.15	32677	A_12_P114292	K08A2.4	(2, 1), (3, 1), (4, 1), (4, 2), (4, 3)
1662	0.0007178	0.13	NA	0.039	0.028	2819	A_12_P114278	F07G11.4
1663	0.000719	0.48	0.59	1.3	1.3	53366	A_12_P114316	F01G10.10	(1, 3), (1, 4), (2, 3), (2, 4)
1664	0.0007216	5.25	5.91	6.66	7.26	56314	A_12_P111182	W03D2.6	(1, 3), (1, 4), (2, 4)
1665	0.0007241	24.36	20.58	18.39	18.84	50645	A_12_P130344	NM_073692	(2, 1), (3, 1), (4, 1)
1666	0.0007306	0.52	0.58	0.64	0.29	13411	A_12_P134010	NM_001269711	(4, 1), (4, 2), (4, 3)
1667	0.0007319	3.98	3.68	3.15	3.09	16264	A_12_P111180	NM_001026602	(3, 1), (4, 1), (3, 2), (4, 2)
1668	0.0007332	0.75	0.6	0.49	0.42	25098	A_12_P102843	F35C5.7	(3, 1), (4, 1), (4, 2)
1669	0.0007338	27.45	22.41	21.92	21.94	5349	A_12_P115247	ZK1055.7.2	(2, 1), (3, 1), (4, 1)
1670	0.0007344	0.12	0.12	0.059	0.11	37680	A_12_P136160	A_12_P136160	(3, 1), (3, 2), (3, 4)
1671	0.0007371	0.14	0.11	0.12	0.074	18967	A_12_P171077	BJ144977	(4, 1), (4, 2), (4, 3)
1672	0.0007382	0.24	0.042	0.037	0.029	52287	A_12_P169693	A_12_P169693
1673	0.0007402	12.03	13.56	17.15	16.35	62213	A_12_P102053	B0454.5	(1, 3), (1, 4), (2, 3)
1674	0.0007418	0.36	0.29	0.59	0.49	30733	A_12_P105927	C46C2.5	(1, 3), (2, 3), (2, 4)
1675	0.0007443	2.81	2.53	2.15	2.14	29453	A_12_P119319	Y75B8A.4.2	(3, 1), (4, 1), (3, 2), (4, 2)
1676	0.0007468	1.79	1.42	1.17	1.17	54394	A_12_P118281	NM_058803	(3, 1), (4, 1)
1677	0.0007483	0.55	0.49	0.77	0.64	36228	A_12_P100843	Y46B2A.1	(1, 3), (2, 3), (2, 4)
1678	0.0007505	0.48	0.56	0.51	0.19	31244	A_12_P181583	EB995551	(4, 1), (4, 2), (4, 3)
1679	0.0007511	0.86	0.55	0.55	0.62	49160	A_12_P103507	NM_075049	(2, 1), (3, 1), (4, 1)
1680	0.0007512	0.41	0.3	0.2	0.21	51114	A_12_P179274	W07G1.2	(3, 1), (4, 1)
1681	0.0007542	27.06	23.48	21.68	21.15	17821	A_12_P101120	C32F10.1a	(2, 1), (3, 1), (4, 1)
1682	0.0007568	0.14	0.12	0.066	0.13	46308	A_12_P118624	C32B5.11	(3, 1), (3, 2), (3, 4)
1683	0.0007607	0.034	0.041	0.076	0.055	43893	A_12_P102896	Y37A1B.13
1684	0.0007611	3.63	4.02	5.14	4.68	35044	A_12_P158450	Y58G8A.4b	(1, 3), (1, 4), (2, 3)
1685	0.0007637	0.24	0.14	0.095	0.078	39537	A_12_P111642	C45H4.17	(3, 1), (4, 1)
1686	0.0007656	79.88	66.03	61.04	57.69	18830	A_12_P114390	C56A3.2	(2, 1), (3, 1), (4, 1)
1687	0.000771	12.72	13.58	19.31	20.5	60895	A_12_P155235	T12B5.15	(1, 3), (1, 4), (2, 3), (2, 4)
1688	0.0007763	24.53	29.83	38.49	39.33	7692	A_12_P112238	B0513.4	(1, 3), (1, 4)
1689	0.0007764	0.65	0.75	0.94	1	47142	A_12_P141587	C01B9.1b	(1, 3), (1, 4), (2, 4)
1690	0.0007784	0.06	0.11	0.31	0.19	27128	A_12_P143965	C52D10.10	(1, 3), (1, 4), (2, 3)
1691	0.000782	21.67	27.43	33.53	30.52	58225	A_12_P106800	F37B4.2.2	(1, 3), (1, 4)
1692	0.0007859	1.48	2.2	1.98	2.42	5568	A_12_P140946	NM_077619	(1, 2), (1, 3), (1, 4)
1693	0.0007882	6.18	5.77	4.51	3.46	48843	A_12_P149362	F17C11.6	(4, 1), (4, 2)
1694	0.0007894	0.57	0.87	0.9	1.02	30151	A_12_P159523	K08D8.5	(1, 2), (1, 3), (1, 4)
1695	0.0007897	0.035	0.068	0.041	0.033	9525	A_12_P116790	R07C3.5	(1, 2), (3, 2), (4, 2)
1696	0.0007921	14.92	13.39	11.74	11.92	45268	A_12_P103008	Y116A8C.28b	(3, 1), (4, 1), (3, 2)
1697	0.0007934	0.14	0.19	0.21	0.048	50130	A_12_P146171	R09E12.1	(4, 1), (4, 2), (4, 3)
1698	0.0007951	15.28	8.43	6.54	7.28	58914	A_12_P100561	C23H5.8b.1	(2, 1), (3, 1), (4, 1)
1699	0.0007961	4.17	5.08	6.05	5.94	34674	A_12_P109643	F20D12.6a	(1, 3), (1, 4)
1700	0.0007987	2.25	1.94	1.74	1.63	33642	A_12_P104990	C37A2.5b	(3, 1), (4, 1), (4, 2)
1701	0.0007991	0.37	0.32	0.12	0.22	30020	A_12_P101915	TC194843	(3, 1), (3, 2)
1702	0.0008014	38.31	31.84	31.14	31.88	38510	A_12_P109679	C07A12.7a.1	(2, 1), (3, 1), (4, 1)
1703	0.0008017	6.35	7.21	6.83	3.98	29937	A_12_P154076	NM_077511	(4, 1), (4, 2), (4, 3)
1704	0.0008037	0.2	0.14	0.088	0.098	49897	A_12_P117285	F29D10.3	(3, 1), (4, 1)
1705	0.000811	1.39	1.67	2.15	2.04	57397	A_12_P104370	C18D1.1.1	(1, 3), (1, 4)
1706	0.0008113	0.43	0.5	1.62	1.68	16420	A_12_P118523	Y42H9B.1	(1, 3), (1, 4), (2, 3), (2, 4)
1707	0.000812	37.29	29.15	27.55	27.98	13699	A_12_P118650	NM_068094	(2, 1), (3, 1), (4, 1)
1708	0.0008125	3.93	3.14	3.19	2.51	38073	A_12_P154750	Y54F10BM.11	(4, 1)
1709	0.0008135	1.52	1.19	1.69	1.67	15815	A_12_P119868	K02F6.5	(2, 1), (2, 3), (2, 4)
1710	0.0008171	1.98	2.47	2.82	2.91	56873	A_12_P120295	ZC47.14	(1, 3), (1, 4)
1711	0.0008202	1.46	1.75	2.13	2.09	45193	A_12_P101146	F57A10.5	(1, 3), (1, 4)
1712	0.000822	0.071	0.1	0.12	0.038	50628	A_12_P133220	C30G4.6	(4, 2), (4, 3)
1713	0.0008222	0.38	0.27	0.15	0.13	35921	A_12_P103456	Y38F1A.4	(3, 1), (4, 1), (4, 2)
1714	0.0008234	0.22	0.32	0.51	0.49	21068	A_12_P112978	F10A3.4	(1, 3), (1, 4)
1715	0.0008247	0.16	0.18	0.32	0.32	3242	A_12_P117286	F59A1.13	(1, 3), (1, 4), (2, 3), (2, 4)
1716	0.0008257	2.1	2.07	1.53	1.52	56170	A_12_P109309	C06C6.4	(3, 1), (4, 1), (3, 2), (4, 2)
1717	0.0008294	2.65	3.1	3.65	3.41	36273	A_12_P110845	D1022.3	(1, 3), (1, 4)
1718	0.0008306	0.87	1.1	1.49	1.61	56676	A_12_P109138	M02F4.7	(1, 3), (1, 4)
1719	0.0008325	22.57	18.53	15.97	17.3	22245	A_12_P115886	M176.4	(2, 1), (3, 1), (4, 1)
1720	0.0008332	1.05	0.79	0.7	0.54	29329	A_12_P109747	C38H2.3	(3, 1), (4, 1)
1721	0.0008351	0.25	0.33	0.54	0.69	36712	A_12_P107244	F01D5.6	(1, 3), (1, 4), (2, 4)
1722	0.0008354	21.1	18.73	17.16	16.41	54723	A_12_P137682	C44C8.2	(2, 1), (3, 1), (4, 1), (4, 2)
1723	0.0008363	0.13	0.12	0.087	0.23	54328	A_12_P133641	NM_001038481	(1, 4), (2, 4), (3, 4)
1724	0.0008377	1.16	1.23	1.98	2.46	27034	A_12_P175676	C25F6.7a	(1, 3), (1, 4), (2, 4)
1725	0.0008396	22.23	23.45	29.84	34.48	50632	A_12_P104884	F54F7.3	(1, 3), (1, 4), (2, 4)
1726	0.0008408	27.08	21.59	19.87	19.51	52490	A_12_P110094	F01G4.1	(2, 1), (3, 1), (4, 1)
1727	0.0008414	0.21	0.24	0.33	0.35	15230	A_12_P109860	W04G3.4	(1, 3), (1, 4), (2, 4)
1728	0.0008421	0.18	0.24	0.33	0.33	34290	A_12_P103833	F11C7.6a	(1, 3), (1, 4)
1729	0.0008421	2.21	2.15	5	6.89	47276	A_12_P112711	Y51H7C.1	(1, 4), (2, 4)
1730	0.0008422	0.4	0.45	0.29	0.31	42264	A_12_P105614	Y46G5A.8	(3, 1), (3, 2), (4, 2)
1731	0.000843	4.09	4.6	5.64	5.48	17714	A_12_P107904	T06C10.4.2	(1, 3), (1, 4), (2, 3)
1732	0.0008447	0.091	0.04	0.034	0.039	46768	A_12_P100695	F19B2.4
1733	0.0008466	0.22	0.27	0.36	0.4	20388	A_12_P106500	W02B3.4	(1, 3), (1, 4), (2, 4)
1734	0.0008469	0.85	1.54	2.2	3.35	55420	A_12_P119180	F57B9.9	(1, 3), (1, 4)
1735	0.0008487	0.12	0.18	0.3	0.26	5636	A_12_P108436	NM_066660	(1, 3), (1, 4)
1736	0.0008496	0.043	0.085	0.049	0.027	26364	A_12_P101914	C55A1.8
1737	0.0008497	0.4	0.52	0.73	0.34	13102	A_12_P118894	NM_001047758	(1, 3), (4, 3)
1738	0.0008503	15.02	11.72	11.61	10.37	26281	A_12_P109790	F10E9.12	(2, 1), (3, 1), (4, 1)
1739	0.0008505	5.12	5.67	6.43	7.25	809	A_12_P114010	K09E2.4a	(1, 3), (1, 4), (2, 4)
1740	0.0008563	4.88	4.01	3.77	3.64	17469	A_12_P103585	F16H6.10	(2, 1), (3, 1), (4, 1)
1741	0.0008572	0.27	0.25	0.36	0.45	35401	A_12_P108752	R11F4.3	(1, 4), (2, 4)
1742	0.0008574	5.37	4.81	4.52	4.1	50774	A_12_P114710	W10G11.19	(3, 1), (4, 1), (4, 2)
1743	0.0008583	3.41	3.49	3	2.78	32463	A_12_P112020	T01G6.4	(3, 1), (4, 1), (3, 2), (4, 2)
1744	0.0008588	0.39	0.48	0.62	0.46	47973	A_12_P170605	BJ808730	(1, 3), (4, 3)
1745	0.0008617	2	1.59	1.46	1.4	32200	A_12_P162568	EC007999	(2, 1), (3, 1), (4, 1)
1746	0.000862	8.61	7.01	7.29	6.2	12497	A_12_P119308	K10D2.6.1	(2, 1), (3, 1), (4, 1), (4, 3)
1747	0.0008675	0.42	0.2	0.18	0.21	3159	A_12_P111640	C42D4.2	(2, 1), (3, 1), (4, 1)
1748	0.0008727	8.94	10.97	14.35	14.64	41184	A_12_P145250	NM_001038234	(1, 3), (1, 4)
1749	0.0008753	0.11	0.12	0.09	0.031	52335	A_12_P105828	Y9C9A.4a
1750	0.0008845	1.16	1.22	1.45	1.62	20311	A_12_P113879	ZC196.6	(1, 3), (1, 4), (2, 4)
1751	0.0008864	2.51	2.93	3.78	2.97	45155	A_12_P158155	M03D4.5	(1, 3), (2, 3), (4, 3)
1752	0.0008887	0.66	0.64	0.41	0.38	38328	A_12_P103354	B0432.5b	(3, 1), (4, 1), (3, 2), (4, 2)
1753	0.0008888	0.051	0.074	0.28	0.033	539	A_12_P107457	Y64G10A.1
1754	0.0008896	3.57	2.46	2.03	1.86	9196	A_12_P103430	C23H3.7	(3, 1), (4, 1)
1755	0.00089	912.94	1009.57	1188.93	1176.07	17024	A_12_P132380	F11G11.11	(1, 3), (1, 4), (2, 3), (2, 4)
1756	0.0008927	0.35	0.43	0.53	0.26	21588	A_12_P114889	F25H8.6	(4, 2), (4, 3)
1757	0.0008953	3.56	2.94	2.69	2.39	2200	A_12_P105063	ZC376.7a.2	(3, 1), (4, 1)
1758	0.0008964	3.7	3.1	2.99	2.68	21623	A_12_P115097	Y23H5A.1b	(2, 1), (3, 1), (4, 1)
1759	0.0008998	2.85	2.51	2.24	2.18	27532	A_12_P118336	Y39A1A.5	(3, 1), (4, 1), (4, 2)
1760	0.0009004	0.36	0.4	0.49	0.21	35697	A_12_P106402	NM_067915	(4, 1), (4, 2), (4, 3)
1761	0.0009043	2.38	1.75	1.38	1.36	14777	A_12_P104230	C32B5.9	(3, 1), (4, 1)
1762	0.0009067	2.52	2.1	1.73	1.64	16671	A_12_P110488	Y40H7A.5	(3, 1), (4, 1)
1763	0.0009084	151.97	196.48	111.59	114.26	30693	A_12_P110019	F15E6.3	(3, 2), (4, 2)
1764	0.0009123	8.17	6.73	6.04	5.95	18490	A_12_P114474	C42C1.16	(2, 1), (3, 1), (4, 1)
1765	0.000913	0.099	0.066	0.056	0.038	53174	A_12_P101783	E03H12.1	(4, 1)
1766	0.0009178	6.88	5.24	4.72	4.64	17467	A_12_P103986	R13A5.5	(2, 1), (3, 1), (4, 1)
1767	0.0009204	10.31	13.79	16.23	25.02	10680	A_12_P106064	T22F3.11a	(1, 4), (2, 4)
1768	0.000929	8.65	9.97	12.24	12.11	15811	A_12_P119031	F49H12.5	(1, 3), (1, 4)
1769	0.0009328	11.5	10.08	9.29	9.21	60461	A_12_P173842	TC203872	(2, 1), (3, 1), (4, 1)
1770	0.0009331	2.04	2.16	2.41	2.69	39500	A_12_P112524	NM_001038482	(1, 3), (1, 4), (2, 4)
1771	0.0009347	5.26	5.85	6.97	7.14	10134	A_12_P114790	T19H12.3	(1, 3), (1, 4), (2, 4)
1772	0.0009483	2.98	3.18	4.26	4.41	10912	A_12_P109707	F47B10.7	(1, 3), (1, 4), (2, 3), (2, 4)
1773	0.0009505	19.85	17.19	16.88	15.27	42905	A_12_P106184	Y66D12A.10	(2, 1), (3, 1), (4, 1), (4, 2)
1774	0.0009517	9.14	7.66	6.86	7.41	55995	A_12_P146195	T23G5.6	(2, 1), (3, 1), (4, 1)
1775	0.0009527	0.36	0.1	0.087	0.062	45307	A_12_P114942	NM_071191	(2, 1), (3, 1), (4, 1)
1776	0.0009544	0.43	0.44	0.51	0.25	7851	A_12_P170484	A_12_P170484	(4, 1), (4, 2), (4, 3)
1777	0.0009568	0.52	0.51	0.38	0.3	36677	A_12_P139726	R02D1.1	(4, 1), (4, 2)
1778	0.0009569	4.51	4.17	3.67	3.41	57003	A_12_P106632	NM_001027963	(3, 1), (4, 1), (4, 2)
1779	0.0009571	67.66	57.85	54.04	54.67	44405	A_12_P115081	R08C7.2b	(2, 1), (3, 1), (4, 1)
1780	0.0009618	0.21	0.37	0.43	0.48	30708	A_12_P102473	NM_067895	(1, 2), (1, 3), (1, 4)
1781	0.0009636	0.071	0.12	0.19	0.2	4585	A_12_P132585	F35G2.5b	(1, 3), (1, 4)
1782	0.0009649	9.62	12.15	14.21	13.41	33135	A_12_P112608	D2096.3.3	(1, 2), (1, 3), (1, 4)
1783	0.0009657	0.65	0.45	0.39	0.44	20490	A_12_P103980	F13G3.2	(2, 1), (3, 1), (4, 1)
1784	0.0009677	1.08	1.55	3.02	4.34	5429	A_12_P119983	F23H12.4	(1, 3), (1, 4), (2, 4)
1785	0.0009685	0.13	0.18	0.079	0.079	41285	A_12_P102260	C36C5.2	(3, 2), (4, 2)
1786	0.0009714	56.72	50.94	47.33	44.86	35548	A_12_P102829	C18B2.5b	(2, 1), (3, 1), (4, 1), (4, 2)
1787	0.000972	0.45	0.37	0.28	0.23	62927	A_12_P110645	T07H3.2	(3, 1), (4, 1), (4, 2)
1788	0.0009723	3.16	2.13	1.91	1.91	54446	A_12_P111388	R09H10.7	(2, 1), (3, 1), (4, 1)
1789	0.0009758	181.69	164.76	235.01	254.02	33781	A_12_P113406	NM_001129423	(1, 4), (2, 3), (2, 4)
1790	0.000977	12.73	10.77	9.62	9.88	21193	A_12_P107993	R04E5.8a	(2, 1), (3, 1), (4, 1)
1791	0.0009772	5.38	6.27	7.1	6.96	10728	A_12_P157440	C18D4.8	(1, 2), (1, 3), (1, 4)
1792	0.0009791	19.43	14.55	15.52	15.66	2979	A_12_P141050	W09H1.6b	(2, 1), (3, 1), (4, 1)
1793	0.0009806	NA	0.15	0.036	0.031	9222	A_12_P105870	D1007.9
1794	0.0009846	0.045	0.046	0.048	0.14	46649	A_12_P133105	C45H4.5
1795	0.000987	1.54	2.04	2.23	2.39	41960	A_12_P120043	C31C9.1b	(1, 2), (1, 3), (1, 4)
1796	0.0009908	0.38	0.39	0.29	0.2	22895	A_12_P181184	A_12_P181184	(4, 1), (4, 2)
1797	0.0009921	2.93	0.68	0.57	0.54	58479	A_12_P108834	C18D11.6	(2, 1), (3, 1), (4, 1)
1798	0.0009942	1.61	1.18	0.87	1.05	58922	A_12_P114966	T14D7.2	(3, 1), (4, 1)
1799	0.0009954	1.63	1.61	1.92	2.28	25351	A_12_P149300	F30A10.13b.2	(1, 4), (2, 4)
1800	0.0009967	3.33	3.81	5.15	5.13	39697	A_12_P112477	C31H5.5	(1, 3), (1, 4)
1801	0.0009991	34.48	35.08	44.27	46.98	20446	A_12_P150941	NM_058618	(1, 3), (1, 4), (2, 3), (2, 4)
1802	0.0010006	6.18	6.35	7.4	8.16	8496	A_12_P161608	K02D10.4	(1, 3), (1, 4), (2, 4)
1803	0.0010012	0.79	1.01	1.36	1.3	7392	A_12_P112230	F44A6.2.2	(1, 3), (1, 4)
1804	0.0010017	5.06	6.17	6.89	7.26	52101	A_12_P154590	NM_070435	(1, 3), (1, 4)
1805	0.001006	2.93	2.94	2.31	2.12	61670	A_12_P100824	F09C6.9	(3, 1), (4, 1), (3, 2), (4, 2)
1806	0.001014	0.26	0.15	0.075	0.093	44509	A_12_P177470	NM_001269059	(3, 1), (4, 1)
1807	0.0010147	18.97	14.22	14.08	14.02	51232	A_12_P115732	F59E11.7a	(2, 1), (3, 1), (4, 1)
1808	0.0010164	0.51	0.27	0.2	0.13	17316	A_12_P109166	F22B8.1	(3, 1), (4, 1)
1809	0.0010186	0.17	0.16	0.32	0.35	59053	A_12_P119635	F47D2.1	(1, 3), (1, 4), (2, 3), (2, 4)
1810	0.0010189	64.7	53.74	50.1	49.15	33743	A_12_P100282	F25H5.3a	(2, 1), (3, 1), (4, 1)
1811	0.0010209	18.71	15.51	13.98	13.32	45329	A_12_P106855	NM_074097	(3, 1), (4, 1)
1812	0.0010224	0.63	0.56	0.47	0.37	29471	A_12_P157455	C08H9.7	(4, 1), (4, 2)
1813	0.0010247	1.92	2.06	3.14	3.9	37450	A_12_P163038	M153.1	(1, 3), (1, 4), (2, 4)
1814	0.0010256	0.29	0.26	0.19	0.2	29431	A_12_P115217	Y69H2.9	(3, 1), (4, 1), (3, 2)
1815	0.001027	2.3	1.92	1.67	1.53	46832	A_12_P102639	C03G6.16	(3, 1), (4, 1)
1816	0.0010276	6.81	7.88	9.32	9.11	33939	A_12_P118671	T22B2.4	(1, 3), (1, 4)
1817	0.0010291	0.097	0.19	0.24	0.22	46098	A_12_P117704	F44A2.7	(1, 2), (1, 3), (1, 4)
1818	0.0010308	0.23	0.28	0.34	0.35	40842	A_12_P147775	T20B3.15	(1, 3), (1, 4)
1819	0.0010354	0.65	0.052	0.071	0.041	906	A_12_P100813	Y102A5C.10
1820	0.0010355	1.22	1.27	0.82	0.86	58771	A_12_P116216	VW02B12L.2	(3, 1), (4, 1), (3, 2), (4, 2)
1821	0.0010402	0.16	0.28	1	1.42	24262	A_12_P103700	W04G3.1	(1, 3), (1, 4), (2, 4)
1822	0.0010432	0.097	NA	0.048	0.033	50969	A_12_P170757	CB398472
1823	0.0010437	0.51	0.75	1.02	1.06	37902	A_12_P173123	F41D3.4	(1, 3), (1, 4)
1824	0.0010442	1.46	2.1	2.41	2.13	20486	A_12_P144545	Y71H2AM.25	(1, 2), (1, 3), (1, 4)
1825	0.0010513	0.078	0.04	0.15	0.03	14739	A_12_P118095	R08H2.13
1826	0.0010514	2.25	1.8	1.39	1.59	61188	A_12_P130376	C16C2.2a.2	(3, 1), (4, 1)
1827	0.0010523	0.4	0.41	0.32	0.25	34686	A_12_P118300	C18E3.4	(4, 1), (4, 2)
1828	0.0010558	0.47	0.86	2.85	2.95	31303	A_12_P109572	T14B4.6	(1, 3), (1, 4)
1829	0.0010588	45.49	37.15	32.88	29.6	18284	A_12_P141991	C14C6.5	(3, 1), (4, 1)
1830	0.0010623	0.48	0.71	1.06	1.31	62575	A_12_P101625	T11F9.8	(1, 3), (1, 4)
1831	0.0010625	4.05	3.41	2.86	3.02	62636	A_12_P109842	T24H10.7b	(3, 1), (4, 1)
1832	0.001063	0.27	0.27	0.51	1.05	35884	A_12_P105314	F58G1.5	(1, 4), (2, 4)
1833	0.0010659	2.76	2.26	1.71	1.85	47377	A_12_P105261	Y92H12BR.7	(3, 1), (4, 1)
1834	0.0010667	0.26	0.42	2.56	3.49	57676	A_12_P103537	W04G3.3	(1, 3), (1, 4), (2, 4)
1835	0.001067	32.64	38.54	47.33	47.19	2078	A_12_P154665	ZC334.11	(1, 3), (1, 4)
1836	0.0010683	0.082	0.044	0.048	0.038	46946	A_12_P113075	C08A9.9
1837	0.0010694	34.89	37.83	49.38	45.08	33653	A_12_P118222	NM_063742	(1, 3), (1, 4), (2, 3)
1838	0.0010721	7.93	7.18	5.77	6.38	13009	A_12_P113867	TC178052	(3, 1), (4, 1), (3, 2)
1839	0.0010726	22.14	19.74	17.63	18.15	18820	A_12_P137525	Y71F9B.10b	(2, 1), (3, 1), (4, 1), (3, 2)
1840	0.0010734	0.15	0.23	0.41	0.35	25650	A_12_P146780	Y49E10.29	(1, 3), (1, 4)
1841	0.0010743	0.8	1.13	2.67	2.88	6471	A_12_P115756	F15D3.3	(1, 3), (1, 4)
1842	0.0010761	9.74	10.13	15.89	19.07	24682	A_12_P119928	Y54E10BL.2	(1, 3), (1, 4), (2, 4)
1843	0.0010808	4.1	3.98	4.91	5.73	54321	A_12_P105749	NM_001029365	(1, 4), (2, 4)
1844	0.001081	2.68	2.38	2.3	2.05	13406	A_12_P165514	EB994724	(3, 1), (4, 1), (4, 2)
1845	0.0010815	40.01	34.97	31.39	29.18	26244	A_12_P139820	T19B4.2.1	(3, 1), (4, 1), (4, 2)
1846	0.0010837	0.18	0.25	0.88	0.57	36762	A_12_P119541	C52D10.8	(1, 3), (1, 4), (2, 3)
1847	0.0010866	0.42	0.44	1.1	1.22	14342	A_12_P130876	T19A5.3a	(1, 3), (1, 4), (2, 3), (2, 4)
1848	0.0010892	20.97	18.25	15.85	15.44	16883	A_12_P109205	A_12_P109205	(3, 1), (4, 1)
1849	0.0010897	4.11	4.75	5.77	5.51	6448	A_12_P107246	F35G2.4.1	(1, 3), (1, 4)
1850	0.0011015	0.41	0.29	0.23	0.14	60576	A_12_P106538	A_12_P106538	(4, 1), (4, 2)
1851	0.0011019	0.077	0.098	0.16	0.14	52049	A_12_P116527	F37A4.3	(1, 3), (1, 4)
1852	0.0011028	0.11	NA	0.033	0.027	54463	A_12_P176699	A_12_P176699
1853	0.0011057	20.82	18.32	16.12	15.59	27564	A_12_P100934	ZK520.2	(3, 1), (4, 1)
1854	0.0011073	0.21	0.33	0.35	0.11	13254	A_12_P174403	A_12_P174403	(4, 2), (4, 3)
1855	0.0011078	0.67	0.84	1.17	1.51	16443	A_12_P113471	C53B7.7	(1, 3), (1, 4), (2, 4)
1856	0.0011085	1.6	1.03	0.7	0.65	3162	A_12_P112352	F32G8.3	(3, 1), (4, 1)
1857	0.0011088	0.11	0.1	0.055	0.033	7297	A_12_P150121	F26G5.12
1858	0.0011096	2.15	1.66	1.35	1.3	13806	A_12_P109172	F49B2.1	(3, 1), (4, 1)
1859	0.001111	0.098	0.27	0.75	0.83	56069	A_12_P102701	T17H7.1	(1, 3), (1, 4)
1860	0.0011125	2.53	2.71	3.37	3.85	49752	A_12_P119544	NM_063865	(1, 3), (1, 4), (2, 4)
1861	0.0011145	4.18	3.1	3.36	3.21	2554	A_12_P118360	Y53F4B.33	(2, 1), (3, 1), (4, 1)
1862	0.0011215	2.17	2.85	2.33	2.26	716	A_12_P100058	T26H5.8	(1, 2), (3, 2), (4, 2)
1863	0.0011215	1.01	1.03	0.81	0.65	16073	A_12_P120320	C54D10.7a	(4, 1), (4, 2)
1864	0.0011236	0.34	0.31	0.23	0.24	10039	A_12_P101605	F40G12.6	(3, 1), (4, 1), (3, 2)
1865	0.001128	2.45	2.31	2.3	1.88	60078	A_12_P104981	Y32H12A.8	(4, 1), (4, 2), (4, 3)
1866	0.0011393	10.51	8.72	8.47	8.38	968	A_12_P108153	B0280.8	(2, 1), (3, 1), (4, 1)
1867	0.0011411	0.13	0.14	0.21	0.047	36523	A_12_P116065	NM_182464	(4, 1), (4, 2), (4, 3)
1868	0.0011438	0.18	0.26	0.6	0.87	5542	A_12_P102020	ZK1290.3b	(1, 3), (1, 4), (2, 4)
1869	0.0011451	1.1	1.17	1.41	1.24	13831	A_12_P116891	AF083878	(1, 3), (1, 4), (2, 3), (4, 3)
1870	0.0011471	0.47	0.66	0.77	0.89	57323	A_12_P151570	C23H5.11	(1, 3), (1, 4)
1871	0.001148	0.051	0.091	0.12	0.034	22043	A_12_P178559	FN898306	(4, 2), (4, 3)
1872	0.0011512	0.9	1.06	1.35	1.31	39916	A_12_P118683	T23C6.4	(1, 3), (1, 4)
1873	0.001152	0.5	1.37	2.74	3.79	51859	A_12_P111007	Y11D7A.5	(1, 3), (1, 4)
1874	0.0011533	0.14	0.1	0.08	0.042	43585	A_12_P135395	C04F2.2	(4, 1), (4, 2)
1875	0.0011553	0.1	0.29	0.77	0.88	43537	A_12_P116887	NM_072696	(1, 3), (1, 4)
1876	0.0011553	13.29	11.52	10.35	9.71	48253	A_12_P158446	Y44E3B.1b.2	(3, 1), (4, 1)
1877	0.0011586	4.41	3.75	3.4	3.55	4145	A_12_P139090	T02B11.8	(2, 1), (3, 1), (4, 1)
1878	0.0011595	0.58	0.5	0.79	0.79	32015	A_12_P112083	M28.8	(2, 3), (2, 4)
1879	0.001162	8.18	6.83	6.14	5.81	1949	A_12_P145800	Y41E3.10b	(3, 1), (4, 1)
1880	0.0011645	0.069	0.038	0.067	0.12	55642	A_12_P101723	C05B5.1	(2, 4)
1881	0.001168	15.31	17.95	19.56	19.8	47003	A_12_P132329	NM_001037888	(1, 2), (1, 3), (1, 4)
1882	0.0011685	1.7	1.56	1.33	1.24	49268	A_12_P101499	B0304.1c	(3, 1), (4, 1), (4, 2)
1883	0.0011694	0.094	0.034	0.032	0.029	3475	A_12_P106766	NP012047
1884	0.0011739	1.69	2.12	2.33	2.45	22272	A_12_P153632	T09D3.8	(1, 2), (1, 3), (1, 4)
1885	0.0011829	73.99	87.13	100.43	103.83	59842	A_12_P105805	F41C3.5.2	(1, 3), (1, 4)
1886	0.0011889	10.3	9.81	8.54	7.82	62226	A_12_P104054	F25H9.5.2	(3, 1), (4, 1), (4, 2)
1887	0.0011895	5.43	4.39	4.1	3.9	46216	A_12_P105593	F44B9.6	(2, 1), (3, 1), (4, 1)
1888	0.0011896	0.15	0.13	0.13	0.048	1278	A_12_P177402	R02D3.6	(4, 1), (4, 2), (4, 3)
1889	0.0011896	4.24	4.62	5.64	6	47363	A_12_P118591	NM_001270358	(1, 3), (1, 4), (2, 4)
1890	0.0011905	1.19	1.33	1.81	1.98	56549	A_12_P162623	Y17G9A.2	(1, 3), (1, 4), (2, 4)
1891	0.0011929	0.9	0.99	1.27	1.36	25558	A_12_P103313	NM_069643	(1, 3), (1, 4), (2, 4)
1892	0.001195	2.35	1.54	2.16	2.12	48111	A_12_P105225	NM_071522	(2, 1), (2, 3), (2, 4)
1893	0.0012014	1.79	1.75	1.31	1.42	15829	A_12_P118920	Y58A7A.6	(3, 1), (4, 1), (3, 2), (4, 2)
1894	0.0012038	5.43	5.32	8.13	8.55	24075	A_12_P100296	F17C8.2	(1, 3), (1, 4), (2, 3), (2, 4)
1895	0.001205	29.41	26.66	25.52	23.41	5520	A_12_P103969	Y111B2A.18.1	(2, 1), (3, 1), (4, 1), (4, 2)
1896	0.0012059	0.36	0.54	0.77	0.96	28326	A_12_P115185	F15E11.15b.2	(1, 3), (1, 4)
1897	0.0012079	0.2	0.21	0.65	0.72	13780	A_12_P119413	Y53F4B.27b.1	(1, 3), (1, 4), (2, 3), (2, 4)
1898	0.0012088	0.086	0.056	0.12	0.083	34512	A_12_P116193	F25D1.2	(2, 3)
1899	0.0012101	0.12	0.25	0.18	0.25	17520	A_12_P146940	Y59E9AR.4	(1, 2), (1, 4)
1900	0.0012113	35.5	36.83	49.69	56.52	10247	A_12_P134180	Y47G6A.15	(1, 3), (1, 4), (2, 4)
1901	0.0012127	226.83	255.47	328.01	347.11	58724	A_12_P132844	C34F6.3	(1, 3), (1, 4), (2, 4)
1902	0.001215	60.2	56.57	73.03	70.31	27341	A_12_P105677	Y54G11A.7	(1, 3), (1, 4), (2, 3), (2, 4)
1903	0.0012153	2.4	2.1	1.87	1.92	25057	A_12_P118046	ZC196.5	(2, 1), (3, 1), (4, 1)
1904	0.0012191	5.18	5.44	6.72	6.98	35597	A_12_P106465	T07D10.3	(1, 3), (1, 4), (2, 3), (2, 4)
1905	0.0012216	0.29	0.21	0.19	0.14	12611	A_12_P102939	M02A10.1	(4, 1)
1906	0.0012224	0.71	0.53	0.36	0.35	56530	A_12_P116075	T01B4.1	(3, 1), (4, 1)
1907	0.0012227	8.54	6.72	6.08	5.88	4080	A_12_P146665	Y119D3B.12a.3	(2, 1), (3, 1), (4, 1)
1908	0.0012269	0.2	0.16	0.076	0.093	27719	A_12_P148390	F41G3.19	(3, 1), (4, 1), (3, 2)
1909	0.0012294	22.55	33.38	31.05	12.4	12931	A_12_P180454	F35E2.10	(4, 2), (4, 3)
1910	0.0012326	NA	NA	0.066	0.033	11790	A_12_P119556	Y39G8B.3
1911	0.0012348	0.53	0.35	0.28	0.14	8519	A_12_P106971	F10D2.11	(4, 1), (4, 2)
1912	0.0012364	2.18	2.36	2.94	2.95	47451	A_12_P114908	F57G8.6	(1, 3), (1, 4), (2, 3), (2, 4)
1913	0.0012371	6.17	6.98	7.79	8.06	15678	A_12_P117384	T19D12.6	(1, 3), (1, 4)
1914	0.0012405	13.24	11.05	9.43	9.31	13705	A_12_P109661	T22E5.1a	(3, 1), (4, 1)
1915	0.0012428	27.92	21.45	15.1	16.5	37786	A_12_P133577	NM_001027068	(3, 1), (4, 1)
1916	0.0012456	1.34	1.18	0.76	0.98	28329	A_12_P105447	F47A4.5	(3, 1), (3, 2)
1917	0.0012481	6.83	8.4	9.65	8.82	22419	A_12_P104869	T10B9.1	(1, 2), (1, 3), (1, 4)
1918	0.001251	0.34	0.55	0.58	0.6	46159	A_12_P170767	A_12_P170767	(1, 2), (1, 3), (1, 4)
1919	0.0012521	2.31	3.31	3.14	3.69	61779	A_12_P176324	NM_068968	(1, 2), (1, 3), (1, 4)
1920	0.0012558	0.69	0.6	0.65	0.5	17833	A_12_P114607	T28F4.4	(4, 1), (4, 3)
1921	0.0012568	NA	0.063	0.19	0.096	51229	A_12_P118766	C52D10.7
1922	0.0012589	0.53	0.51	0.43	0.35	49130	A_12_P105293	K09B11.1	(4, 1), (4, 2)
1923	0.0012634	0.041	0.27	0.05	0.058	10553	A_12_P171367	A_12_P171367
1924	0.0012642	0.094	0.13	0.51	0.32	43479	A_12_P111709	C52D10.6.1	(1, 3), (1, 4), (2, 3)
1925	0.0012648	16.98	15.31	13.51	13.59	6050	A_12_P102462	C15C7.7	(3, 1), (4, 1), (3, 2)
1926	0.0012648	0.52	0.56	0.72	0.72	46307	A_12_P115637	F15A8.4	(1, 3), (1, 4), (2, 3), (2, 4)
1927	0.001267	6.66	6.11	4.74	5.11	60539	A_12_P116151	DY3.6	(3, 1), (4, 1), (3, 2)
1928	0.0012677	28.9	23.41	22.41	21.67	52209	A_12_P102557	F56C11.3	(2, 1), (3, 1), (4, 1)
1929	0.0012699	1.9	1.74	1.33	1.5	20882	A_12_P105432	K09F6.9	(3, 1), (4, 1), (3, 2)
1930	0.0012714	0.16	0.18	0.14	0.088	28981	A_12_P108346	NP012731	(4, 1), (4, 2), (4, 3)
1931	0.0012717	0.48	0.53	0.32	0.26	19574	A_12_P177989	NM_067337	(4, 1), (3, 2), (4, 2)
1932	0.0012737	101.31	76.46	75.87	74.29	20225	A_12_P113071	Y71H2B.4	(2, 1), (3, 1), (4, 1)
1933	0.0012756	0.11	0.2	0.24	0.059	8803	A_12_P162068	FN551294	(4, 2), (4, 3)
1934	0.0012756	6.19	4.22	4.8	4.77	31179	A_12_P101739	F14D7.7	(2, 1), (3, 1), (4, 1)
1935	0.0012781	13.91	13.24	21.28	22.33	60957	A_12_P104777	F25H5.8	(1, 3), (1, 4), (2, 3), (2, 4)
1936	0.0012799	5.12	3.96	3.76	3.3	46977	A_12_P101600	D2096.12	(2, 1), (3, 1), (4, 1)
1937	0.0012804	6.28	6.33	7.8	7.6	44964	A_12_P118565	F52A8.4	(1, 3), (1, 4), (2, 3), (2, 4)
1938	0.0012834	14.39	11.76	11.13	11.27	48446	A_12_P108685	K02A11.1b.1	(2, 1), (3, 1), (4, 1)
1939	0.001288	7.74	6.23	6	5.47	48728	A_12_P102459	F49H12.1a	(2, 1), (3, 1), (4, 1)
1940	0.0012889	0.73	0.58	0.49	0.49	5626	A_12_P156842	NM_062551	(3, 1), (4, 1)
1941	0.0012892	5.42	4.83	4.03	4.12	5102	A_12_P171512	B0365.6.1	(3, 1), (4, 1)
1942	0.0012956	2.48	2.74	3.02	3.15	38053	A_12_P116009	H41C03.3.1	(1, 3), (1, 4), (2, 4)
1943	0.0012965	9.12	12.27	12.94	13.23	60031	A_12_P107925	Y37A1B.5	(1, 2), (1, 3), (1, 4)
1944	0.0012988	6.99	6.77	4.57	4.06	62658	A_12_P179034	C07G2.2a.3	(3, 1), (4, 1), (4, 2)
1945	0.001306	0.35	0.52	0.54	0.24	47718	A_12_P109625	F35E12.1	(4, 2), (4, 3)
1946	0.001307	0.35	0.37	0.41	0.24	62244	A_12_P115345	C09B8.5	(4, 1), (4, 2), (4, 3)
1947	0.001308	6.76	5.82	6.3	5.08	239	A_12_P152745	ZK1193.5c	(2, 1), (4, 1), (4, 3)
1948	0.0013082	0.62	0.89	0.95	0.27	11463	A_12_P112134	NP206355	(4, 2), (4, 3)
1949	0.0013112	2.95	2.86	4.01	4.18	40064	A_12_P147200	ZK662.6	(1, 3), (1, 4), (2, 3), (2, 4)
1950	0.0013186	0.53	0.5	0.2	0.15	20057	A_12_P118678	NM_171204	(3, 1), (4, 1), (4, 2)
1951	0.0013225	192.98	225.96	245.63	253.06	15998	A_12_P118128	NM_069303	(1, 2), (1, 3), (1, 4)
1952	0.0013226	1.23	0.99	0.72	0.65	33117	A_12_P109059	R08E5.4	(3, 1), (4, 1)
1953	0.0013228	0.75	0.55	0.46	0.59	21838	A_12_P118179	C01B4.8	(2, 1), (3, 1)
1954	0.0013237	0.89	0.68	2.99	3.09	33618	A_12_P109031	C38C6.6.2	(1, 3), (1, 4), (2, 3), (2, 4)
1955	0.0013247	1.14	0.93	1.09	1.31	32142	A_12_P130194	K03E6.1	(2, 1), (2, 4)
1956	0.001325	10.2	11.68	16.61	13.4	2750	A_12_P131235	T27E4.10	(1, 3), (2, 3)
1957	0.0013271	236.28	196.11	190.94	182.61	17511	A_12_P142161	C15F1.7a	(2, 1), (3, 1), (4, 1)
1958	0.001328	0.33	0.4	0.36	0.16	13880	A_12_P136230	A_12_P136230	(4, 1), (4, 2), (4, 3)
1959	0.0013292	6.6	5.55	4.72	4.8	17544	A_12_P115674	F42C5.10	(3, 1), (4, 1)
1960	0.0013302	5.11	5.95	7.16	6.37	41999	A_12_P112472	F35B12.2	(1, 3), (1, 4), (2, 3)
1961	0.0013324	11.48	12.51	14.62	14.19	47417	A_12_P142455	ZC416.4	(1, 3), (1, 4), (2, 3)
1962	0.001338	55.05	45.92	42.05	39.89	15360	A_12_P113761	B0303.15	(3, 1), (4, 1)
1963	0.0013404	1.46	1.13	0.9	1.03	18454	A_12_P136032	F25H2.14	(3, 1), (4, 1)
1964	0.0013433	1.43	1.39	1.07	1.03	16896	A_12_P175084	NM_076209	(3, 1), (4, 1), (3, 2), (4, 2)
1965	0.0013505	0.73	1.25	1.21	1.42	2331	A_12_P118834	F38A6.4	(1, 2), (1, 3), (1, 4)
1966	0.0013509	3.95	3.77	2.89	3.3	47623	A_12_P106454	Y24D9A.1b	(3, 1), (3, 2)
1967	0.0013514	0.11	0.18	0.38	0.5	54158	A_12_P109146	C09E8.2b	(1, 3), (1, 4)
1968	0.0013518	0.59	0.71	1.1	0.93	51096	A_12_P101198	Y105C5B.14	(1, 3), (1, 4), (2, 3)
1969	0.0013551	1.47	1.03	0.93	0.94	43419	A_12_P104733	F55A4.4	(2, 1), (3, 1), (4, 1)
1970	0.0013598	9.36	7.71	6.67	6.94	12458	A_12_P101046	C17G1.5	(3, 1), (4, 1)
1971	0.0013603	0.76	0.63	0.42	0.46	12019	A_12_P119157	C09H10.8	(3, 1), (4, 1), (3, 2)
1972	0.0013629	1.85	1.85	2.34	2.41	35195	A_12_P104382	Y15E3A.1a.3	(1, 3), (1, 4), (2, 3), (2, 4)
1973	0.001363	0.37	0.44	0.74	0.57	60366	A_12_P111857	T05C1.3	(1, 3), (2, 3)
1974	0.0013708	8.96	6.61	6.35	5.84	55115	A_12_P107182	F48G7.10	(2, 1), (3, 1), (4, 1)
1975	0.0013721	2.8	3.75	3.83	3.59	5647	A_12_P110658	K08F9.3	(1, 2), (1, 3), (1, 4)
[truncated: 216 more rows]
